# Supplementary material for: Mass Spectrometry–Based Proteomics of Epithelial Ovarian Cancers: A Clinical Perspective
Source: Mol Cell Proteomics. 2023 May 19;22(7):100578. doi: 10.1016/j.mcpro.2023.100578 (PMC10388592; doi:10.1016/j.mcpro.2023.100578)
Supplement: Supplemental Table S1 [file mmc1.xlsx]

## Sheet: detailed
NCT_Number	Start year	Results posted (0, No; 1, Yes)	Phase	Title	Status	Interventions	Outcome Measures	Detailed phases	Enrollment	Study Designs	Start Date	Primary Completion Date	Completion Date	First Posted	Results First Posted	Last Update Posted	URL	Alkylating agents	Antimitotic agents	Topoisomerases as anticancer targets	Antimetabolites	Cytotoxic antibotics	Immunological antineoplastic agents	Immune checkpoint inhibitor	VEGFR inhibitors	EGFR inhibitors	PI3K/mTOR inhibitors	MEK 1/2 inhibitors	Inhibitors for other kinases	Poly(ADP-ribose) Polymerase Inhibitors	Angiogenesis Inhibitors	Hormonal antineoplastic agents	Histone deacetylase inhibitors	Behavioral interventions	Device interventions	Procedures	Dietary Supplements	Radiopharmaceutical interventions	Other interventions
NCT00002508	1990	0	2	Combination Chemotherapy Followed by Bone Marrow or Stem Cell Transplantation in Treating Patients With Relapsed or Refractory Germ Cell Tumors	Completed	Drug: carboplatin|Drug: etoposide|Procedure: autologous bone marrow transplantation|Procedure: peripheral blood stem cell transplantation	NA	Phase 1|Phase 2	NA	Primary Purpose: Treatment	1990-11-01	2001-09-01	2001-09-01	2004-03-11	NA	2010-10-01	https://ClinicalTrials.gov/show/NCT00002508	1		1
NCT00001272	1991	0	1	A Phase I Study of Taxol, Cisplatin, Cyclophosphamide and Granulocyte Colony-Stimulating Factor (G-CSF) in Previously Nontreated Ovarian Cancer Patients	Completed	Drug: taxol	NA	Phase 1	60	Primary Purpose: Treatment	1991-09-01	NA	2000-05-01	2002-12-10	NA	2008-03-04	https://ClinicalTrials.gov/show/NCT00001272	1	1
NCT00002474	1991	0	2	Combination Chemotherapy and Bone Marrow Transplant in Treating Patients With Refractory or Recurrent Ovarian Cancer	Completed	Drug: carboplatin|Drug: cyclophosphamide|Drug: mitoxantrone hydrochloride|Procedure: autologous bone marrow transplantation|Procedure: bone marrow ablation with stem cell support	Response rate|Response duration|Overall survival|Nonhematopoietic toxicity	Phase 2	NA	Masking: None (Open Label)|Primary Purpose: Treatment	1991-02-01	NA	2005-10-01	2003-01-27	NA	2013-05-30	https://ClinicalTrials.gov/show/NCT00002474	1		1		1
NCT00002489	1991	0	2	Combination Chemotherapy in Treating Children With Non-testicular Malignant Germ Cell Tumors	Completed	Biological: dactinomycin|Biological: filgrastim|Drug: carboplatin|Drug: cyclophosphamide|Drug: doxorubicin hydrochloride|Drug: etoposide|Drug: leucovorin calcium|Drug: methotrexate|Drug: vincristine sulfate|Procedure: conventional surgery	NA	Phase 2	NA	Primary Purpose: Treatment	1991-10-01	2002-06-01	2002-06-01	2004-08-30	NA	2013-06-26	https://ClinicalTrials.gov/show/NCT00002489	1	1	1		1	1
NCT00662233	1991	0	0	Combination Chemotherapy in Treating Patients With Sarcoma	Completed	Drug: cyclophosphamide|Drug: doxorubicin hydrochloride|Drug: etoposide|Drug: ifosfamide|Drug: vincristine sulfate|Procedure: adjuvant therapy|Procedure: neoadjuvant therapy|Procedure: therapeutic conventional surgery|Radiation: brachytherapy|Radiation: intraoperative radiation therapy|Radiation: radiation therapy	Efficacy in terms of long-term disease-free survival|Clinical response of the tumors|Pathologic response of the tumors|Long term disease-free survival	Early Phase 1	28	Allocation: N/A|Intervention Model: Single Group Assignment|Primary Purpose: Treatment	1991-10-01	2013-10-21	2013-10-21	2008-04-21	NA	2018-10-09	https://ClinicalTrials.gov/show/NCT00662233	1	1	1		1
NCT00002515	1992	0	2	Combination Chemotherapy Followed by Bone Marrow Transplantation in Treating Patients With Rare Cancer	Completed	Biological: filgrastim|Drug: carboplatin|Drug: thiotepa|Drug: topotecan hydrochloride|Procedure: autologous bone marrow transplantation|Procedure: bone marrow ablation with stem cell support|Procedure: in vitro-treated bone marrow transplantation	NA	Phase 2	NA	Primary Purpose: Treatment	1992-10-01	2005-04-01	2005-04-01	2003-01-27	NA	2013-06-24	https://ClinicalTrials.gov/show/NCT00002515	1		1
NCT00002750	1992	0	1	Melphalan in Patients With Neoplastic Meningitis	Completed	Drug: melphalan	NA	Phase 1	6	Primary Purpose: Treatment	1992-12-01	2001-05-01	2001-05-01	2004-05-24	NA	2013-02-20	https://ClinicalTrials.gov/show/NCT00002750	1
NCT00001302	1992	0	1	A Phase I Study of Infusional Chemotherapy With the P-Glycoprotein Antagonist PSC 833	Completed	Drug: PSC 833	NA	Phase 1	80	Primary Purpose: Treatment	1992-09-01	NA	2002-06-01	1999-11-04	NA	2008-03-04	https://ClinicalTrials.gov/show/NCT00001302
NCT00002526	1993	0	2	Chemotherapy in Treating Patients With Advanced Sarcoma	Completed	Biological: filgrastim|Drug: doxorubicin hydrochloride|Drug: ifosfamide	NA	Phase 2	20	Allocation: N/A|Intervention Model: Single Group Assignment|Masking: None (Open Label)|Primary Purpose: Treatment	1993-01-01	1995-09-01	1995-09-01	2004-03-11	NA	2012-05-15	https://ClinicalTrials.gov/show/NCT00002526	1		1		1
NCT00002538	1993	0	2	Laparoscopic Staging in Patients With Ovarian, Fallopian Tube, or Other Primary Abdominal Cancers	Completed	Procedure: laparoscopic surgery	NA	Phase 2	NA	Primary Purpose: Treatment	1993-09-01	2010-03-01	NA	2004-06-10	NA	2013-08-20	https://ClinicalTrials.gov/show/NCT00002538																			1
NCT00002943	1993	0	2	Carboplatin, Etoposide, Cyclophosphamide, and Autologous Bone Marrow Transplantation in Patients With Relapsed or Refractory Cancer	Completed	Drug: carboplatin|Drug: cyclophosphamide|Drug: etoposide|Procedure: autologous bone marrow transplantation	To investigate the response rate High Dose Carboplatin, Etoposide, Cyclophosphamide and Autologous Transplantation|evaluate toxicity of High Dose Carboplatin, Etoposide, Cyclophosphamide and Autologous Transplantation	Phase 2	11	Allocation: N/A|Intervention Model: Single Group Assignment|Masking: None (Open Label)|Primary Purpose: Treatment	1993-02-01	2003-10-01	2007-08-01	2003-01-27	NA	2018-08-10	https://ClinicalTrials.gov/show/NCT00002943	1		1
NCT01696994	1993	1	0	Screening for Ovarian Cancer in Older Patients (PLCO Screening Trial)	Active, not recruiting	Other: Laboratory Biomarker Analysis|Other: Screening Questionnaire Administration|Procedure: Ultrasound Imaging	Ovarian Cancer Deaths (Including Primary Peritoneal and Fallopian Tube Cancers)|Ovarian Cancer Death Rates (Including Primary Peritoneal and Fallopian Tube Cancers)|Deaths From All Causes|Death Rates From All Causes|Ovarian Cancer Incidence (Including Primary Peritoneal and Fallopian Tube Cancers)|Ovarian Cancer Incidence Rates (Including Primary Peritoneal and Fallopian Tube Cancers).|Complicati…	Not Applicable	78216	Allocation: Randomized|Intervention Model: Parallel Assignment|Masking: Single (Investigator)|Primary Purpose: Screening	1993-11-16	2012-05-21	NA	2012-10-02	2014-12-12	2022-08-10	https://ClinicalTrials.gov/show/NCT01696994																			1			1
NCT00001383	1994	0	1	A Phase I Study of Infusional Paclitaxel With the P-Glycoprotein Antagonist PSC 833	Completed	Drug: PSC 833|Drug: paclitaxel	NA	Phase 1	52	Primary Purpose: Treatment	1994-03-01	NA	2001-01-01	2002-12-10	NA	2008-03-04	https://ClinicalTrials.gov/show/NCT00001383		1
NCT00002558	1994	1	2	Combination Chemotherapy Plus Peripheral Stem Cell Transplantation in Treating Patients With Germ Cell Tumors	Completed	Biological: filgrastim|Drug: carboplatin|Drug: etoposide|Drug: ifosfamide|Drug: paclitaxel|Procedure: peripheral blood stem cell transplantation	Overall Objective Response	Phase 1|Phase 2	108	Allocation: N/A|Intervention Model: Single Group Assignment|Masking: None (Open Label)|Primary Purpose: Treatment	1994-01-01	2009-04-01	2009-04-01	2003-01-27	2016-05-23	2016-05-23	https://ClinicalTrials.gov/show/NCT00002558	1	1	1
NCT00002559	1994	0	2	Combination Chemotherapy in Treating Patients With Germ Cell Tumors That Have Not Responded to Previous Cisplatin	Completed	Biological: filgrastim|Drug: cisplatin|Drug: ifosfamide|Drug: paclitaxel	NA	Phase 1|Phase 2	43	Primary Purpose: Treatment	1994-01-01	2003-01-01	2003-01-01	2003-09-18	NA	2013-07-02	https://ClinicalTrials.gov/show/NCT00002559	1	1
NCT00002568	1994	0	3	Combination Chemotherapy With or Without Surgery in Treating Patients With Stage III Ovarian Epithelial Cancer	Completed	Drug: cisplatin|Drug: paclitaxel|Procedure: conventional surgery	NA	Phase 3	470	Allocation: Randomized|Primary Purpose: Treatment	1994-06-01	2004-12-01	NA	2004-05-05	NA	2013-07-09	https://ClinicalTrials.gov/show/NCT00002568	1	1
NCT00002600	1994	0	1	Combination Chemotherapy, Bone Marrow Transplantation, and Peripheral Stem Cell Transplantation in Treating Patients With Ovarian Epithelial Cancer	Completed	Biological: filgrastim|Drug: carboplatin|Drug: cyclophosphamide|Procedure: autologous bone marrow transplantation|Procedure: peripheral blood stem cell transplantation	NA	Phase 1	23	Primary Purpose: Treatment	1994-10-21	2001-07-25	2001-07-25	2004-04-06	NA	2019-02-06	https://ClinicalTrials.gov/show/NCT00002600	1
NCT00002854	1994	0	1	High-Dose Combination Chemotherapy Plus Peripheral Stem Cell Transplantation in Treating Patients With Advanced Cancer	Completed	Biological: filgrastim|Drug: carboplatin|Drug: cisplatin|Drug: cyclophosphamide|Drug: etoposide|Drug: ifosfamide|Drug: mesna|Drug: paclitaxel|Procedure: peripheral blood stem cell transplantation	Feasibility of two cycles of high dose chemotherapy with stem cell reinfusion|Toxicity of two cycles of high dose chemothearpy and stem cell reinfusion|Maximum tolerated dose of two cycles of high dose chemothearpy and stem cell reinfusion	Phase 1	33	Allocation: N/A|Intervention Model: Single Group Assignment|Masking: None (Open Label)|Primary Purpose: Treatment	1994-12-01	2015-08-01	2015-08-01	2003-01-27	NA	2015-08-26	https://ClinicalTrials.gov/show/NCT00002854	1	1	1
NCT00019019	1994	0	1	Carboxyamidotriazole and Paclitaxel in Treating Patients With Advanced Solid Tumors or Refractory Lymphomas	Completed	Drug: carboxyamidotriazole|Drug: paclitaxel	NA	Phase 1	70	Primary Purpose: Treatment	1994-10-01	2006-07-01	2006-07-01	2003-01-27	NA	2012-03-15	https://ClinicalTrials.gov/show/NCT00019019		1
NCT00001426	1995	0	2	A Multi-Institutional Phase II Study of Cyclophosphamide, Paclitaxel, Cisplatin With G-CSF for Patients With Newly Diagnosed Advanced Stage Ovarian Cancer	Completed	Drug: Cyclophosphamide|Drug: Paclitaxel|Drug: Cisplatin|Drug: G-CSF	NA	Phase 2	66	Primary Purpose: Treatment	1995-02-03	2007-10-15	2013-11-07	1999-11-04	NA	2018-04-05	https://ClinicalTrials.gov/show/NCT00001426	1	1
NCT00001427	1995	0	2	A Phase II Trial of 72-Hour Continuous IV Infusion of 9-Aminocamptothecin With G-CSF Support in Patients With Advanced Ovarian Cancer Previously Treated With Paclitaxel and Cisplatin	Completed	Drug: 9-aminocamptothecin	NA	Phase 2	40	Primary Purpose: Treatment	1995-01-01	NA	2000-04-01	2002-12-10	NA	2008-03-04	https://ClinicalTrials.gov/show/NCT00001427	1	1	1
NCT00002641	1995	0	3	Surgery With or Without Chemotherapy in Treating Patients With Soft Tissue Sarcoma	Completed	Biological: filgrastim|Drug: doxorubicin hydrochloride|Drug: ifosfamide|Drug: isolated perfusion|Procedure: adjuvant therapy|Procedure: conventional surgery|Radiation: radiation therapy	NA	Phase 3	350	Allocation: Randomized|Primary Purpose: Treatment	1995-02-01	2006-02-01	2012-06-01	2003-01-27	NA	2014-08-08	https://ClinicalTrials.gov/show/NCT00002641	1		1		1
NCT00002671	1995	0	2	Aminocamptothecin in Treating Patients With Recurrent or Unresectable Epithelial Ovarian Cancer	Completed	Drug: aminocamptothecin	NA	Phase 2	NA	Primary Purpose: Treatment	1995-12-01	2001-02-01	NA	2004-05-24	NA	2012-11-09	https://ClinicalTrials.gov/show/NCT00002671			1
NCT00002673	1995	0	2	Immunotherapy in Treating Patients Who Are Undergoing Bone Marrow or Peripheral Stem Cell Transplantation	Completed	Procedure: infection prophylaxis and management	NA	Phase 2	30	Primary Purpose: Supportive Care	1995-06-01	NA	2002-02-01	2004-05-21	NA	2010-06-17	https://ClinicalTrials.gov/show/NCT00002673																			1
NCT00002903	1995	0	2	Docetaxel in Treating Patients With Recurrent or Refractory Germ Cell Cancer	Completed	Drug: docetaxel	NA	Phase 2	25	Primary Purpose: Treatment	1995-07-01	NA	NA	2004-05-13	NA	2012-07-02	https://ClinicalTrials.gov/show/NCT00002903		1
NCT00270166	1995	0	3	The Effect of Epoetin Alfa on the Anemia of Patients With Selected Cancers Receiving Chemotherapy	Completed	Drug: epoetin alfa	Proportion of patients without transfusion after first month.|Proportion of responders, change of hemoglobin (not by transfusion), cumulative transfusion rate, proportion of patients transfused during the double-blind phase, excluding the first month; mean change score of baseline quality of life parameters; safety	Phase 3	201	Allocation: Randomized|Intervention Model: Parallel Assignment|Masking: Double|Primary Purpose: Treatment	1995-02-01	NA	1998-05-01	2005-12-26	NA	2011-05-18	https://ClinicalTrials.gov/show/NCT00270166
NCT00002717	1996	0	3	Paclitaxel and Cisplatin in Treating Patients With Stage III or Stage IV Ovarian Cancer or Primary Peritoneal Cancer	Completed	Drug: cisplatin|Drug: paclitaxel	NA	Phase 3	324	Allocation: Randomized|Primary Purpose: Treatment	1996-03-01	2007-10-01	NA	2004-06-22	NA	2013-05-27	https://ClinicalTrials.gov/show/NCT00002717	1	1
NCT00002734	1996	0	1	Radiolabeled Monoclonal Antibody, Paclitaxel, and Interferon Alfa in Treating Patients With Recurrent Ovarian Cancer	Completed	Biological: recombinant interferon alfa|Drug: chemotherapy|Drug: paclitaxel|Drug: topotecan hydrochloride|Radiation: lutetium Lu 177 monoclonal antibody CC49|Radiation: yttrium Y 90 monoclonal antibody CC49	NA	Phase 1	30	Allocation: N/A|Intervention Model: Single Group Assignment|Masking: None (Open Label)|Primary Purpose: Treatment	1996-03-01	2001-04-01	NA	2004-05-24	NA	2013-02-05	https://ClinicalTrials.gov/show/NCT00002734		1	1			1
NCT00002764	1996	0	3	Surgery With or Without Combination Chemotherapy in Treating Patients With Lung Metastases From Soft Tissue Sarcoma	Completed	Biological: filgrastim|Drug: doxorubicin hydrochloride|Drug: ifosfamide|Procedure: conventional surgery	NA	Phase 3	340	Allocation: Randomized|Primary Purpose: Treatment	1996-04-01	2000-11-01	NA	2004-04-22	NA	2012-07-11	https://ClinicalTrials.gov/show/NCT00002764	1		1		1
NCT00002894	1996	0	3	Platinum-based Chemotherapy With or Without Paclitaxel in Treating Patients With Relapsed Ovarian Cancer	Completed	Drug: carboplatin|Drug: cisplatin|Drug: paclitaxel	NA	Phase 3	800	Allocation: Randomized|Primary Purpose: Treatment	1996-03-01	NA	2003-06-01	2003-01-27	NA	2013-12-19	https://ClinicalTrials.gov/show/NCT00002894	1	1
NCT00002895	1996	0	3	Early Chemotherapy Based on CA 125 Level Alone Compared With Delayed Chemotherapy in Treating Patients With Recurrent Ovarian Epithelial , Fallopian Tube, or Primary Peritoneal Cancer	Completed	Drug: chemotherapy	Benefit of early chemotherapy|Overall survival|Quality of life	Phase 3	1400	Allocation: Randomized|Primary Purpose: Treatment	1996-06-01	NA	2010-10-01	2003-01-27	NA	2013-12-04	https://ClinicalTrials.gov/show/NCT00002895	1	1
NCT00002901	1996	0	1	Docetaxel in Treating Patients With Solid Tumors and Abnormal Liver Function	Completed	Drug: docetaxel	NA	Phase 1	NA	Primary Purpose: Treatment	1996-12-01	NA	NA	2004-03-12	NA	2010-01-13	https://ClinicalTrials.gov/show/NCT00002901		1
NCT00002913	1996	0	1	Paclitaxel, Cisplatin, and Topotecan With or Without Filgrastim in Treating Patients With Newly Diagnosed Stage III or Stage IV Epithelial Ovarian Cancer	Completed	Drug: paclitaxel|Drug: cisplatin|Drug: topotecan hydrochloride|Biological: filgrastim	Maximally tolerated doses (MTDs) of the combination of paclitaxel, Topotecan, and cisplatin administered without and with G-CSF based on dose-limiting toxicities (DLT) graded according to GOG Common Toxicity Criteria|Overall survival|Progression-free survival	Phase 1	30	Allocation: N/A|Intervention Model: Single Group Assignment|Masking: None (Open Label)|Primary Purpose: Treatment	1996-12-01	2007-07-01	NA	2003-01-27	NA	2013-01-24	https://ClinicalTrials.gov/show/NCT00002913	1	1	1
NCT00003002	1996	0	1	HER-2/Neu Vaccine Plus GM-CSF in Treating Patients With Stage III or Stage IV Breast, Ovarian, or Non-small Cell Lung Cancer	Completed	Biological: HER-2/neu peptide vaccine|Biological: sargramostim	NA	Phase 1	60	Allocation: N/A|Intervention Model: Single Group Assignment|Masking: None (Open Label)|Primary Purpose: Treatment	1996-04-01	2004-01-01	2004-01-01	2004-07-30	NA	2019-02-27	https://ClinicalTrials.gov/show/NCT00003002						1
NCT00003080	1996	0	1	Chemotherapy Followed by Peripheral Stem Cell Transplantation in Treating Patients With Persistent or Platinum Refractory Stage III or IV Ovarian Cancer	Completed	Drug: endocrine-modulating drug therapy|Drug: melphalan|Drug: mitoxantrone hydrochloride|Drug: tamoxifen citrate|Drug: thiotepa|Procedure: peripheral blood stem cell transplantation	NA	Phase 1	NA	Primary Purpose: Treatment	1996-09-01	2001-05-01	2001-05-01	2004-04-14	NA	2010-09-15	https://ClinicalTrials.gov/show/NCT00003080	1		1		1										1
NCT00003136	1996	0	2	Combination Chemotherapy and Peripheral Stem Cell Transplantation in Treating Patients With Epithelial Ovarian Cancer or Primary Peritoneal Cancer	Completed	Biological: filgrastim|Drug: amifostine trihydrate|Drug: carboplatin|Drug: cyclophosphamide|Procedure: peripheral blood stem cell transplantation	Maximum tolerated dose	Phase 1|Phase 2	11	Allocation: N/A|Intervention Model: Single Group Assignment|Masking: None (Open Label)|Primary Purpose: Treatment	1996-12-01	2000-12-01	2001-10-01	2004-08-24	NA	2013-02-11	https://ClinicalTrials.gov/show/NCT00003136	1
NCT00003214	1996	0	3	Chemosensitivity Testing to Assign Treatment for Patients With Stage III or Stage IV Ovarian Cancer	Completed	Drug: carboplatin|Drug: cisplatin|Drug: cyclophosphamide|Drug: doxorubicin hydrochloride|Drug: in vitro sensitivity-directed chemotherapy|Drug: paclitaxel	NA	Phase 3	300	Allocation: Randomized|Primary Purpose: Treatment	1996-07-01	2000-04-01	2000-04-01	2004-08-02	NA	2019-05-15	https://ClinicalTrials.gov/show/NCT00003214	1	1	1		1
NCT00019084	1996	0	2	Vaccine Therapy and Biological Therapy in Treating Patients With Advanced Cancer	Completed	Biological: aldesleukin|Biological: mutant p53 peptide pulsed dendritic cell vaccine|Biological: ras peptide cancer vaccine|Biological: sargramostim|Biological: therapeutic autologous lymphocytes|Biological: therapeutic tumor infiltrating lymphocytes	NA	Phase 2	NA	Primary Purpose: Treatment	1996-02-01	NA	2003-05-01	2003-05-23	NA	2013-06-20	https://ClinicalTrials.gov/show/NCT00019084						1
NCT00002928	1997	0	2	Paclitaxel in Treating Patients With Recurrent or Progressive Advanced Ovarian Cancer	Completed	Drug: paclitaxel	NA	Phase 2	NA	Primary Purpose: Treatment	1997-01-01	2001-08-01	2001-08-01	2004-03-12	NA	2013-06-26	https://ClinicalTrials.gov/show/NCT00002928		1
NCT00002931	1997	1	2	Combination Chemotherapy Plus Peripheral Stem Cell Transplantation in Treating Patients With Relapsed Germ Cell Cancer	Completed	Biological: filgrastim|Drug: carboplatin|Drug: etoposide|Drug: ifosfamide|Drug: paclitaxel|Procedure: autologous bone marrow transplantation|Procedure: bone marrow ablation with stem cell support	Progression-free Survival|Toxic Effects|Overall Survival	Phase 2	48	Allocation: N/A|Intervention Model: Single Group Assignment|Masking: None (Open Label)|Primary Purpose: Treatment	1997-02-01	2014-12-01	2014-12-01	2003-01-27	2017-01-04	2017-02-23	https://ClinicalTrials.gov/show/NCT00002931	1	1	1
NCT00002977	1997	0	1	Melphalan and Thiotepa Followed by Peripheral Stem Cell Transplantation in Treating Patients With Epithelial Ovarian Cancer in Complete Remission	Completed	Biological: filgrastim|Drug: melphalan|Drug: thiotepa|Procedure: peripheral blood stem cell transplantation	NA	Phase 1	45	Primary Purpose: Treatment	1997-01-01	2001-11-01	NA	2004-04-29	NA	2010-09-15	https://ClinicalTrials.gov/show/NCT00002977	1
NCT00003072	1997	0	2	Combination Chemotherapy in Treating Patients With Metastatic Ovarian Cancer or Non-small Cell Lung Cancer	Completed	Drug: amifostine trihydrate|Drug: carboplatin|Drug: paclitaxel	NA	Phase 2	80	Primary Purpose: Supportive Care	1997-05-01	1998-10-01	1998-10-01	2004-09-06	NA	2012-09-21	https://ClinicalTrials.gov/show/NCT00003072	1	1
NCT00003103	1997	0	2	Chemotherapy in Treating Patients With Solid Tumors	Completed	Biological: oblimersen sodium|Drug: docetaxel	NA	Phase 1|Phase 2	57	Primary Purpose: Treatment	1997-08-01	2002-08-01	2002-08-01	2004-04-06	NA	2013-07-03	https://ClinicalTrials.gov/show/NCT00003103		1
NCT00003107	1997	0	1	Interleukin-12 in Treating Patients With Hematologic Cancers or Solid Tumors	Completed	Biological: recombinant interleukin-12	NA	Phase 1	NA	Primary Purpose: Treatment	1997-10-01	NA	NA	2004-04-06	NA	2014-09-10	https://ClinicalTrials.gov/show/NCT00003107						1
NCT00003120	1997	0	3	S9701 Paclitaxel in Treating Patients With Advanced Ovarian, Fallopian Tube, or Primary Peritoneal Cancer in Remission	Completed	Drug: paclitaxel	progression-free survival	Phase 3	308	Allocation: Randomized|Intervention Model: Parallel Assignment|Masking: None (Open Label)|Primary Purpose: Treatment	1997-11-01	2003-06-01	2012-11-01	2004-02-20	NA	2014-10-09	https://ClinicalTrials.gov/show/NCT00003120		1
NCT00003173	1997	0	2	High-Dose Thiotepa Plus Peripheral Stem Cell Transplantation in Treating Patients With Refractory Solid Tumors	Completed	Biological: filgrastim|Drug: thiotepa|Procedure: autologous bone marrow transplantation|Procedure: peripheral blood stem cell transplantation	NA	Phase 2	36	Primary Purpose: Treatment	1997-09-01	2003-05-01	2003-05-01	2003-04-23	NA	2013-03-07	https://ClinicalTrials.gov/show/NCT00003173	1
NCT00003297	1997	0	2	Combination Chemotherapy Plus Peripheral Stem Cell Transplantation in Treating Patients With Stage III or Stage IV Ovarian Cancer	Completed	Drug: mitoxantrone hydrochloride|Drug: thiotepa|Drug: topotecan hydrochloride|Procedure: peripheral blood stem cell transplantation	NA	Phase 1|Phase 2	50	Primary Purpose: Treatment	1997-12-01	2001-01-01	2001-01-01	2004-07-08	NA	2011-03-24	https://ClinicalTrials.gov/show/NCT00003297	1		1		1
NCT00003334	1997	0	2	Combination Chemotherapy in Treating Patients With Endometrial Cancer, Fallopian Tube Cancer, or Sarcoma of the Female Reproductive Tract	Completed	Drug: paclitaxel|Drug: pegylated liposomal doxorubicin hydrochloride	NA	Phase 2	NA	Primary Purpose: Treatment	1997-03-01	2001-12-01	NA	2004-02-09	NA	2016-03-11	https://ClinicalTrials.gov/show/NCT00003334		1	1		1
NCT00003345	1997	0	2	Cisplatin Plus Irinotecan in Treating Patients With Ovarian, Fallopian Tube, or Peritoneal Cancer	Completed	Drug: cisplatin|Drug: irinotecan hydrochloride	NA	Phase 2	35	Primary Purpose: Treatment	1997-10-01	2001-10-01	2001-10-01	2004-03-30	NA	2013-06-21	https://ClinicalTrials.gov/show/NCT00003345	1		1
NCT00003425	1997	0	2	Phase I/II Study of Escalating-Dose Melphalan w/Autologous SCS & Amifostine Cytoprotect	Completed	Biological: filgrastim|Drug: amifostine trihydrate|Drug: cyclophosphamide|Drug: melphalan|Procedure: peripheral blood stem cell transplantation	NA	Phase 1|Phase 2	25	Allocation: N/A|Intervention Model: Single Group Assignment|Masking: None (Open Label)|Primary Purpose: Treatment	1997-12-01	2002-07-01	NA	2004-02-20	NA	2013-04-26	https://ClinicalTrials.gov/show/NCT00003425	1
NCT00003763	1997	0	0	Radiolabeled Folic Acid and Imaging to Detect Ovarian Cancer	Completed	Procedure: radionuclide imaging|Radiation: indium In 111 folic acid	NA	Not Applicable	35	Primary Purpose: Diagnostic	1997-12-08	2000-05-03	2000-05-03	2004-07-22	NA	2021-09-30	https://ClinicalTrials.gov/show/NCT00003763																			1
NCT00004032	1997	0	1	Tumor Vaccine and Interferon Gamma in Treating Patients With Refractory Epithelial Ovarian Cancer	Completed	Biological: ALVAC-hB7.1|Biological: recombinant interferon gamma|Other: laboratory biomarker analysis	Autologous tumor cell cytotoxicity lymphocyte (CTL)|Cytokine production (IFN gamma, IL-10, IL-2) by RT-PCR|Toxicity as assessed by NCI Common Terminology Criteria (CTC)	Phase 1	12	Allocation: N/A|Intervention Model: Single Group Assignment|Masking: None (Open Label)|Primary Purpose: Treatment	1997-10-01	2004-04-01	NA	2003-08-25	NA	2013-01-23	https://ClinicalTrials.gov/show/NCT00004032						1
NCT00004604	1997	0	1	Biological Therapy in Treating Patients With Metastatic Cancer	Completed	Biological: CEA RNA-pulsed DC cancer vaccine	Safety|Immune response	Phase 1	24	Allocation: N/A|Intervention Model: Single Group Assignment|Masking: None (Open Label)|Primary Purpose: Treatment	1997-02-01	2001-06-01	2002-07-01	2004-04-28	NA	2013-02-22	https://ClinicalTrials.gov/show/NCT00004604						1
NCT00005049	1997	0	2	Combination Chemotherapy in Treating Patients With Stage III Ovarian Epithelial Cancer or Gastrointestinal Cancer	Completed	Drug: carboplatin|Drug: cisplatin|Drug: floxuridine	NA	Phase 2	45	Primary Purpose: Treatment	1997-05-01	2006-11-01	NA	2003-01-27	NA	2011-04-06	https://ClinicalTrials.gov/show/NCT00005049	1			1
NCT00007813	1997	0	1	Peripheral Stem Cell Transplantation Plus Chemotherapy in Treating Patients With Malignant Solid Tumors	Completed	Biological: filgrastim|Drug: carboplatin|Drug: cyclophosphamide|Drug: etoposide|Procedure: autologous bone marrow transplantation|Procedure: peripheral blood stem cell transplantation	NA	Phase 1	21	Allocation: N/A|Intervention Model: Single Group Assignment|Masking: None (Open Label)|Primary Purpose: Treatment	1997-05-31	2005-02-01	2005-02-01	2004-04-02	NA	2020-02-17	https://ClinicalTrials.gov/show/NCT00007813	1		1
NCT00019136	1997	0	1	Gene Therapy and Biological Therapy in Treating Patients With Ovarian Epithelial Cancer	Completed	Biological: MOv-gamma chimeric receptor gene|Biological: aldesleukin|Biological: therapeutic allogeneic lymphocytes	NA	Phase 1	NA	Primary Purpose: Treatment	1997-02-01	NA	NA	2003-01-27	NA	2015-04-29	https://ClinicalTrials.gov/show/NCT00019136						1
NCT00581815	1997	0	1	Spectroscopy With Surface Coils and Decoupling	Completed	Device: Proton-decoupled 31P MRS at 1.5T|Device: 1H Spectroscopy at 1.5T and 3T	To obtain high resolution spectra from tumors using surface coils to improve sensitivity.|In some of these studies, to enhance our spectral resolution and obtain additional metabolic information, we propose to use decoupling, which will increase both signal quality (the signal to noise ratio) and spectral resolution.	Phase 1	582	Allocation: N/A|Intervention Model: Single Group Assignment|Masking: None (Open Label)|Primary Purpose: Diagnostic	1997-02-01	2014-02-01	2014-02-01	2007-12-28	NA	2015-12-28	https://ClinicalTrials.gov/show/NCT00581815																		1
NCT00003538	1997	0	0	Prevention of Graft-Versus-Host Disease in Patients Undergoing Bone Marrow Transplantation	Completed	Biological: graft versus host disease prophylaxis/therapy|Procedure: allogeneic bone marrow transplantation	NA	Not Applicable	NA	Primary Purpose: Supportive Care	1997-03-01	2004-05-01	2004-05-01	2003-01-27	NA	2014-05-02	https://ClinicalTrials.gov/show/NCT00003538
NCT00003269	1998	0	2	Amifostine Followed by High Dose Chemotherapy in Treating Patients With Hematologic Cancer or Solid Tumors	Completed	Biological: sargramostim|Drug: amifostine trihydrate|Drug: cisplatin|Drug: cyclophosphamide|Drug: etoposide	duration of neutropenia|incidence of nephrotoxicity|incidence of ototoxicity	Phase 2	20	Allocation: Non-Randomized|Intervention Model: Single Group Assignment|Masking: None (Open Label)|Primary Purpose: Supportive Care	1998-02-01	2001-01-01	2001-01-01	2004-05-24	NA	2011-01-10	https://ClinicalTrials.gov/show/NCT00003269	1		1			1
NCT00003308	1998	0	2	Radiation Therapy in Treating Patients With Newly Diagnosed Brain Metastases From Kidney Cancer, Melanoma, or Sarcoma	Completed	Radiation: stereotactic radiosurgery	NA	Phase 2	NA	Primary Purpose: Treatment	1998-07-01	2004-09-01	NA	2003-01-27	NA	2013-08-23	https://ClinicalTrials.gov/show/NCT00003308																					1
NCT00003322	1998	0	3	Combination Chemotherapy in Treating Patients With Primary Peritoneal or Stage III Epithelial Ovarian Cancer	Completed	Drug: cisplatin|Drug: paclitaxel|Procedure: quality-of-life assessment	NA	Phase 3	384	Allocation: Randomized|Primary Purpose: Treatment	1998-03-01	2006-01-01	NA	2004-05-21	NA	2013-05-27	https://ClinicalTrials.gov/show/NCT00003322	1	1
NCT00003358	1998	0	1	Cisplatin and Gemcitabine in Treating Patients With Refractory or Recurrent Ovarian Epithelial, Fallopian Tube, or Primary Peritoneal Cancer	Completed	Drug: chemotherapy|Drug: cisplatin|Drug: gemcitabine hydrochloride	NA	Phase 1	24	Primary Purpose: Treatment	1998-01-01	2001-01-01	NA	2004-08-02	NA	2013-01-16	https://ClinicalTrials.gov/show/NCT00003358	1			1
NCT00003408	1998	0	2	Biological Therapy Following Chemotherapy and Peripheral Stem Cell Transplantation in Treating Patients With Cancer	Completed	Biological: aldesleukin|Biological: recombinant interferon alfa|Biological: sargramostim	NA	Phase 2	40	Primary Purpose: Treatment	1998-04-01	NA	2000-03-01	2003-05-23	NA	2013-03-26	https://ClinicalTrials.gov/show/NCT00003408						1
NCT00003413	1998	0	2	Combination Chemotherapy Plus Peripheral Stem Cell Transplantation in Treating Patients With Stage III or Stage IV Ovarian Epithelial Cancer	Completed	Biological: filgrastim|Drug: carmustine|Drug: cisplatin|Drug: melphalan|Drug: paclitaxel|Procedure: peripheral blood stem cell transplantation|Procedure: surgical procedure	NA	Phase 2	32	Primary Purpose: Treatment	1998-09-01	2001-02-01	2001-02-01	2004-08-03	NA	2019-10-17	https://ClinicalTrials.gov/show/NCT00003413	1	1
NCT00003439	1998	0	1	Interleukin-12 in Treating Patients With Refractory Advanced-Stage Ovarian Cancer or Abdominal Cancer	Completed	Biological: recombinant interleukin-12	NA	Phase 1	36	Allocation: N/A|Intervention Model: Single Group Assignment|Masking: None (Open Label)|Primary Purpose: Treatment	1998-08-01	2001-05-01	NA	2004-05-20	NA	2013-02-07	https://ClinicalTrials.gov/show/NCT00003439						1								1
NCT00003449	1998	0	2	Combination Chemotherapy in Treating Patients With Platinum-Resistant Recurrent Ovarian Cancer	Completed	Drug: dexamethasone|Drug: gemcitabine hydrochloride|Drug: paclitaxel	NA	Phase 2	35	Primary Purpose: Treatment	1998-05-01	2002-06-01	2004-02-01	2003-09-24	NA	2014-05-22	https://ClinicalTrials.gov/show/NCT00003449		1		1		1									1
NCT00003548	1998	0	1	Aminocamptothecin in Treating Patients With Advanced Cancer of the Peritoneal Cavity	Completed	Drug: aminocamptothecin colloidal dispersion	NA	Phase 1	20	Primary Purpose: Treatment	1998-08-01	2001-12-01	NA	2004-02-20	NA	2011-03-28	https://ClinicalTrials.gov/show/NCT00003548			1
NCT00003588	1998	0	1	Gene Therapy in Treating Patients With Ovarian Cancer	Completed	Biological: Ad5CMV-p53 gene|Procedure: laparoscopic surgery	NA	Phase 1	30	Allocation: N/A|Intervention Model: Single Group Assignment|Masking: None (Open Label)|Primary Purpose: Treatment	1998-09-01	2002-03-01	NA	2004-08-26	NA	2013-02-08	https://ClinicalTrials.gov/show/NCT00003588		1
NCT00003636	1998	0	3	Chemotherapy Plus Surgery in Treating Patients With Stage III or Stage IV Ovarian, Peritoneal, or Fallopian Tube Cancer	Completed	Drug: carboplatin|Drug: cisplatin|Procedure: conventional surgery|Procedure: neoadjuvant therapy	Overall survival as measured by Kaplan Meier every 3 months for 2 years, every 6 months for 3 years, and then annually|Progression-free survival as measured by Kaplan Meier and RECIST every 3 months for 2 years, every 6 months for 3 years, and then annually|Health-related quality of life as measured by Quality of Life Questionnaire-C30 after courses 1, 3 and 6, then at 6 and 12 months|Toxicity as…	Phase 3	704	Allocation: Randomized|Primary Purpose: Treatment	1998-09-01	2009-01-01	NA	2003-01-27	NA	2015-08-05	https://ClinicalTrials.gov/show/NCT00003636	1
NCT00003644	1998	1	3	Carboplatin Plus Paclitaxel With or Without Continued Low-Dose Paclitaxel in Treating Patients With Early-Stage Ovarian Cancer	Completed	Drug: carboplatin|Drug: paclitaxel	Progression-free Survival|Overall Survival|Number of Participants With Adverse Events Grade 3 or Greater	Phase 3	571	Allocation: Randomized|Intervention Model: Parallel Assignment|Masking: None (Open Label)|Primary Purpose: Treatment	1998-10-01	2010-03-01	NA	2003-01-27	2019-04-17	2019-06-04	https://ClinicalTrials.gov/show/NCT00003644	1	1
NCT00003657	1998	0	2	High-dose ICE With Amifostine	Completed	Biological: filgrastim|Drug: Amifostine|Drug: Carboplatin|Drug: Etoposide|Drug: Ifosfamide|Procedure: peripheral blood stem cell transplantation	Percentage of Participants with Grade 2 or higher renal toxicities|Full Pharmacokinetic profiles for ifosfamide and its metabolites MTD of ICE with amifostine	Phase 2	24	Allocation: N/A|Intervention Model: Single Group Assignment|Masking: None (Open Label)|Primary Purpose: Treatment	1998-07-01	2000-11-01	2002-06-01	2004-03-31	NA	2017-01-20	https://ClinicalTrials.gov/show/NCT00003657	1		1
NCT00003670	1998	0	2	Hormone Therapy With Arzoxifene Hydrochloride in Treating Women With Metastatic Refractory Ovarian Cancer or Primary Peritoneal Cancer	Completed	Drug: arzoxifene hydrochloride	NA	Phase 2	NA	Primary Purpose: Treatment	1998-10-01	NA	2001-01-01	2004-05-21	NA	2012-06-07	https://ClinicalTrials.gov/show/NCT00003670															1
NCT00003695	1998	0	3	Chemotherapy With or Without Surgery in Treating Patients With Stage II or Stage III Ovarian Cancer	Completed	Drug: chemotherapy|Procedure: surgical procedure	NA	Phase 3	1000	Allocation: Randomized|Primary Purpose: Treatment	1998-05-01	NA	2001-01-01	2004-03-15	NA	2013-12-04	https://ClinicalTrials.gov/show/NCT00003695																			1
NCT00003732	1998	0	2	Combination Chemotherapy in Treating Patients With Stage II, Stage III, or Stage IV Ovarian Cancer	Completed	Drug: carboplatin|Drug: paclitaxel|Drug: topotecan hydrochloride	Maximum tolerated dose and dose-limiting toxicity of topotecan|Toxic effects|Antitumor activity	Phase 2	80	Primary Purpose: Treatment	1998-09-01	NA	2005-09-01	2003-01-27	NA	2013-08-12	https://ClinicalTrials.gov/show/NCT00003732	1	1	1
NCT00003887	1998	0	2	Lymphocyte Infusion in Treating Patients With Relapsed Cancer After Bone Marrow or Peripheral Stem Cell Transplantation	Completed	Biological: peripheral blood lymphocyte therapy	NA	Phase 2	NA	Primary Purpose: Treatment	1998-08-01	NA	2003-02-01	2004-04-27	NA	2011-11-30	https://ClinicalTrials.gov/show/NCT00003887						1
NCT00003944	1998	0	2	Combination Chemotherapy Plus Peripheral Stem Cell Transplantation in Treating Patients With Stage III or Stage IV Ovarian, Fallopian Tube, or Primary Peritoneal Cancer	Completed	Biological: filgrastim|Drug: carboplatin|Drug: cyclophosphamide|Drug: paclitaxel|Drug: topotecan hydrochloride|Procedure: peripheral blood stem cell transplantation	NA	Phase 2	3	Primary Purpose: Treatment	1998-08-01	1999-12-01	2003-02-01	2004-05-25	NA	2013-04-17	https://ClinicalTrials.gov/show/NCT00003944	1	1	1
NCT00003998	1998	0	3	Carboplatin Plus Paclitaxel or Docetaxel in Treating Patients With Ovarian Epithelial Cancer	Completed	Drug: carboplatin|Drug: docetaxel|Drug: paclitaxel|Procedure: surgical procedure	NA	Phase 3	1050	Allocation: Randomized|Primary Purpose: Treatment	1998-10-01	NA	2004-12-01	2004-06-03	NA	2013-12-19	https://ClinicalTrials.gov/show/NCT00003998	1	1
NCT00004012	1998	0	2	Capecitabine in Treating Patients With Recurrent Ovarian, Fallopian Tube, or Primary Peritoneal Cancer	Completed	Drug: capecitabine	NA	Phase 2	NA	Primary Purpose: Treatment	1998-12-01	2000-12-01	2000-12-01	2004-05-25	NA	2013-06-24	https://ClinicalTrials.gov/show/NCT00004012				1
NCT00004178	1998	0	1	Gene Therapy in Treating Patients With Cancer	Completed	Biological: therapeutic autologous lymphocytes	NA	Phase 1	NA	Primary Purpose: Treatment	1998-04-01	2000-12-01	2001-12-01	2004-04-19	NA	2011-06-10	https://ClinicalTrials.gov/show/NCT00004178						1
NCT00004921	1998	0	3	High-Dose Chemotherapy Compared With Standard Chemotherapy in Treating Patients With Stage III or Stage IV Ovarian Epithelial Cancer That Has Been Removed During Surgery	Completed	Biological: filgrastim|Drug: carboplatin|Drug: cyclophosphamide|Drug: melphalan|Drug: paclitaxel|Procedure: adjuvant therapy|Procedure: bone marrow ablation with stem cell support|Procedure: peripheral blood stem cell transplantation	NA	Phase 3	NA	Allocation: Randomized|Primary Purpose: Treatment	1998-09-01	NA	2007-09-01	2003-01-27	NA	2013-09-17	https://ClinicalTrials.gov/show/NCT00004921	1	1
NCT00019552	1998	0	2	Irofulven in Treating Patients With Recurrent or Persistent Ovarian, Fallopian Tube, or Peritoneal Cancer	Completed	Drug: irofulven	NA	Phase 2	NA	Primary Purpose: Treatment	1998-09-01	NA	2004-04-01	2004-04-13	NA	2013-06-20	https://ClinicalTrials.gov/show/NCT00019552	1
NCT00025441	1998	0	2	Combination Chemotherapy in Treating Children With Metastatic Rhabdomyosarcoma or Other Malignant Mesenchymal Tumors	Completed	Biological: dactinomycin|Biological: filgrastim|Drug: carboplatin|Drug: cyclophosphamide|Drug: doxorubicin hydrochloride|Drug: epirubicin hydrochloride|Drug: etoposide|Drug: ifosfamide|Drug: vincristine sulfate|Procedure: peripheral blood stem cell transplantation|Radiation: radiation therapy	NA	Phase 2	NA	Primary Purpose: Treatment	1998-11-01	NA	2010-03-01	2003-01-27	NA	2013-12-04	https://ClinicalTrials.gov/show/NCT00025441	1	1	1		1
NCT00049465	1998	0	0	Standard Follow-up Compared With Extended Follow-up in Treating Patients Who Have Undergone Stem Cell Transplantation for Cancer	Completed	Procedure: fatigue assessment and management|Procedure: management of therapy complications|Procedure: psychosocial assessment and care	NA	Not Applicable	NA	Allocation: Randomized|Primary Purpose: Supportive Care	1998-08-01	2005-02-01	NA	2003-01-27	NA	2010-09-21	https://ClinicalTrials.gov/show/NCT00049465																			1
NCT00165152	1998	0	0	Counseling Interventions for BRCA 1/2 Cancer Susceptibility Testing	Completed	Procedure: Genetic Counseling|Procedure: Informed Consent Counseling	To determine if genetic counseling yields better psycho-social and medical care utilization outcomes, compared to a medical model of informed consent for genetic testing.|To compare the financial costs incurred in the implementation of the two models and examine the utilization of medical and mental health services by participants in each condition during the follow-up period.	Not Applicable	150	Allocation: Randomized|Intervention Model: Parallel Assignment|Masking: None (Open Label)	1998-07-01	2001-09-01	2005-06-01	2005-09-14	NA	2012-08-09	https://ClinicalTrials.gov/show/NCT00165152																			1
NCT00652691	1998	0	1	Topotecan, High-Dose Cyclophosphamide, Carboplatin, and an Autologous Peripheral Blood Cell Transplant in Treating Patients With Recurrent Ovarian Cancer or Primary Peritoneal Cancer	Completed	Biological: filgrastim|Drug: carboplatin|Drug: cyclophosphamide|Drug: topotecan hydrochloride|Procedure: autologous hematopoietic stem cell transplantation|Procedure: peripheral blood stem cell transplantation	Maximum tolerated dose of topotecan hydrochloride|Toxicity according to NCI criteria	Phase 1	48	Primary Purpose: Treatment	1998-08-01	2002-06-05	2016-05-04	2008-04-04	NA	2019-04-08	https://ClinicalTrials.gov/show/NCT00652691	1		1
NCT00003450	1998	0	1	Gene Therapy in Treating Patients With Advanced Recurrent or Persistent Ovarian Cancer or Primary Peritoneal Cancer	Completed	Biological: Ad5CMV-p53 gene	NA	Phase 1	NA	Primary Purpose: Treatment	1998-09-01	1999-01-01	1999-01-01	2003-12-05	NA	2021-02-02	https://ClinicalTrials.gov/show/NCT00003450
NCT00019461	1998	0	2	Carboxyamidotriazole in Treating Patients With Refractory or Recurrent Ovarian Epithelial, Fallopian Tube, or Primary Peritoneal Cancer	Completed	Drug: carboxyamidotriazole|Drug: chemotherapy	NA	Phase 2	NA	Primary Purpose: Treatment	1998-04-01	NA	2007-10-01	2003-01-27	NA	2013-06-20	https://ClinicalTrials.gov/show/NCT00019461
NCT00003883	1998	0	3	Itraconazole Compared With Fluconazole to Prevent Infections in Patients Undergoing Peripheral Stem Cell or Bone Marrow Transplantation	Completed	Drug: fluconazole|Drug: itraconazole	NA	Phase 3	578	Allocation: Randomized|Primary Purpose: Supportive Care	1998-10-01	2002-07-01	2002-07-01	2004-03-31	NA	2010-04-02	https://ClinicalTrials.gov/show/NCT00003883
NCT00001806	1999	0	3	Methods in Education for Breast Cancer Genetics	Completed	Other: Genetic Education and Counseling	Impact of Events Scale|Breast Cancer Genetics Knowledge Score	Phase 3	170	Allocation: Randomized|Intervention Model: Parallel Assignment|Masking: None (Open Label)|Primary Purpose: Health Services Research	1999-04-06	2017-12-06	2017-12-06	1999-11-04	NA	2019-12-12	https://ClinicalTrials.gov/show/NCT00001806																						1
NCT00001944	1999	0	1	Vinorelbine and XR9576 to Treat Cancer	Completed	Drug: Vinorelbine|Drug: XR9576	NA	Phase 1	30	Primary Purpose: Treatment	1999-12-01	NA	2001-06-01	2002-12-10	NA	2008-03-04	https://ClinicalTrials.gov/show/NCT00001944		1
NCT00003385	1999	0	1	Combination Chemotherapy in Treating Patients With Untreated Ovarian, Peritoneal, or Fallopian Tube Cancer	Completed	Drug: carboplatin|Drug: paclitaxel|Drug: pegylated liposomal doxorubicin hydrochloride	NA	Phase 1	48	Primary Purpose: Treatment	1999-03-01	2007-01-01	NA	2003-01-27	NA	2013-05-27	https://ClinicalTrials.gov/show/NCT00003385	1	1	1		1
NCT00003518	1999	0	2	Paclitaxel Plus Gemcitabine in Treating Patients With Refractory Metastatic Germ Cell Tumors	Completed	Drug: gemcitabine hydrochloride|Drug: paclitaxel	NA	Phase 2	44	Primary Purpose: Treatment	1999-01-01	2002-07-01	NA	2004-05-24	NA	2010-01-27	https://ClinicalTrials.gov/show/NCT00003518		1		1
NCT00003523	1999	0	2	Aminocamptothecin in Treating Patients With Recurrent or Refractory Ovarian Epithelial Cancer or Primary Cancer of the Peritoneum	Completed	Drug: aminocamptothecin colloidal dispersion	NA	Phase 2	NA	Primary Purpose: Treatment	1999-01-01	NA	2007-10-01	2004-05-24	NA	2013-06-21	https://ClinicalTrials.gov/show/NCT00003523			1
NCT00003704	1999	0	1	Chemotherapy Plus Radiation Therapy in Treating Patients With Unresectable, Residual, or Recurrent Colorectal Cancer	Completed	Drug: capecitabine|Radiation: radiation therapy	overall survival	Phase 1	51	Allocation: N/A|Intervention Model: Single Group Assignment|Masking: None (Open Label)|Primary Purpose: Treatment	1999-04-01	2003-07-01	2003-07-01	2004-03-15	NA	2016-07-06	https://ClinicalTrials.gov/show/NCT00003704				1
NCT00003773	1999	0	1	IM-862 in Treating Patients With Recurrent Ovarian Cancer	Completed	Drug: oglufanide disodium	NA	Phase 1	43	Primary Purpose: Treatment	1999-02-01	2000-07-01	2001-08-01	2004-06-03	NA	2014-05-22	https://ClinicalTrials.gov/show/NCT00003773						1
NCT00003778	1999	0	2	Dolastatin 10 in Treating Patients With Recurrent or Metastatic Soft Tissue Sarcoma	Completed	Drug: dolastatin 10	NA	Phase 2	37	Allocation: N/A|Intervention Model: Single Group Assignment|Masking: None (Open Label)|Primary Purpose: Treatment	1999-04-01	2000-07-01	NA	2004-08-27	NA	2013-02-08	https://ClinicalTrials.gov/show/NCT00003778		1
NCT00003892	1999	0	2	ISIS 5132 in Treating Patients With Metastatic or Recurrent Ovarian Cancer	Completed	Drug: ISIS 5132	Objective and duration of response|Toxicity	Phase 2	22	Allocation: N/A|Intervention Model: Single Group Assignment|Masking: None (Open Label)|Primary Purpose: Treatment	1999-02-01	2000-10-17	2008-09-22	2004-08-05	NA	2020-04-06	https://ClinicalTrials.gov/show/NCT00003892															1
NCT00003896	1999	1	2	S9912 Combination Chemo in Stage III Ovarian Cancer,	Completed	Drug: cisplatin|Drug: liposomal doxorubicin|Drug: paclitaxel	Progression-free Survival|Overall Survival|Adverse Events	Phase 2	68	Allocation: N/A|Intervention Model: Single Group Assignment|Masking: None (Open Label)|Primary Purpose: Treatment	1999-09-01	2008-02-01	2008-02-01	2003-01-27	2012-11-29	2013-01-04	https://ClinicalTrials.gov/show/NCT00003896	1	1	1		1
NCT00003967	1999	0	1	Topotecan Plus Etoposide in Treating Patients With Recurrent Ovarian, Peritoneal, or Fallopian Tube Cancer	Completed	Drug: etoposide|Drug: topotecan hydrochloride	NA	Phase 1	24	Primary Purpose: Treatment	1999-09-01	2006-04-01	NA	2004-03-31	NA	2013-05-27	https://ClinicalTrials.gov/show/NCT00003967			1
NCT00004008	1999	0	2	Bryostatin 1 in Treating Patients With Ovarian Epithelial Cancer	Completed	Drug: bryostatin 1	NA	Phase 2	NA	Primary Purpose: Treatment	1999-07-01	NA	2003-05-01	2003-05-08	NA	2013-06-26	https://ClinicalTrials.gov/show/NCT00004008												1
NCT00004060	1999	0	2	Chemotherapy in Treating Patients With Recurrent, Metastatic, or Unresectable Ovarian, Fallopian Tube, or Peritoneal Cancer	Completed	Drug: exatecan mesylate	NA	Phase 2	NA	Primary Purpose: Treatment	1999-07-01	2000-09-01	2000-09-01	2004-07-19	NA	2012-05-16	https://ClinicalTrials.gov/show/NCT00004060		1	1
NCT00004066	1999	0	2	Gemcitabine, Docetaxel, and Filgrastim in Treating Patients With Recurrent or Persistent Leiomyosarcoma or Soft Tissue Sarcoma	Completed	Biological: filgrastim|Drug: docetaxel|Drug: gemcitabine hydrochloride	NA	Phase 2	82	Primary Purpose: Treatment	1999-06-01	2003-10-01	2003-10-01	2003-01-27	NA	2013-03-07	https://ClinicalTrials.gov/show/NCT00004066		1		1
NCT00004074	1999	0	1	Interleukin-12 and Trastuzumab in Treating Patients With Cancer That Has High Levels of HER2/Neu	Completed	Biological: recombinant interleukin-12|Biological: ABI-007/carboplatin/trastuzumab	Maximum tolerated dose (MTD) determined according to dose-limiting toxicities (DLTs) graded using Common Terminology Criteria for Adverse Events version 2.0 (CTCAE v2.0)	Phase 1	15	Allocation: N/A|Intervention Model: Single Group Assignment|Masking: None (Open Label)|Primary Purpose: Treatment	1999-08-01	2009-02-01	NA	2003-10-29	NA	2013-02-28	https://ClinicalTrials.gov/show/NCT00004074	1	1				1			1
NCT00004081	1999	0	2	Docetaxel in Treating Women With Ovarian Epithelial or Primary Peritoneal Cancer	Completed	Drug: docetaxel	NA	Phase 2	30	Masking: None (Open Label)|Primary Purpose: Treatment	1999-07-01	2002-01-01	2003-03-01	2003-01-27	NA	2012-08-13	https://ClinicalTrials.gov/show/NCT00004081		1
NCT00004082	1999	0	1	Combination Chemotherapy in Treating Patients With Previously Untreated, Newly Diagnosed Epithelial Tumors	Completed	Drug: carboplatin|Drug: docetaxel|Drug: gemcitabine hydrochloride	NA	Phase 1	NA	Primary Purpose: Treatment	1999-07-01	2003-09-01	2010-12-01	2004-04-12	NA	2013-06-26	https://ClinicalTrials.gov/show/NCT00004082	1	1		1
NCT00004083	1999	0	2	Liposomal Cisplatin in Treating Patients With Recurrent Ovarian Cancer	Completed	Drug: cisplatin liposomal	NA	Phase 2	NA	Primary Purpose: Treatment	1999-02-01	1999-12-01	NA	2004-09-14	NA	2011-03-28	https://ClinicalTrials.gov/show/NCT00004083	1
NCT00004177	1999	0	2	Radiolabeled Monoclonal Antibody Plus Peripheral Stem Cell Transplantation in Treating Patients With Refractory or Recurrent Ovarian Epithelial Cancer	Completed	Biological: filgrastim|Procedure: peripheral blood stem cell transplantation|Radiation: indium In 111 monoclonal antibody MN-14|Radiation: yttrium Y 90 monoclonal antibody MN-14	maximum tolerated dose	Phase 1|Phase 2	15	Allocation: N/A|Intervention Model: Single Group Assignment|Masking: None (Open Label)|Primary Purpose: Treatment	1999-08-01	2002-05-01	NA	2004-04-16	NA	2011-06-22	https://ClinicalTrials.gov/show/NCT00004177						1
NCT00004230	1999	0	3	Captopril in Treating Patients Undergoing Bone Marrow or Stem Cell Transplantation	Completed	Drug: captopril|Drug: cyclophosphamide|Procedure: autologous bone marrow transplantation|Procedure: peripheral blood stem cell transplantation|Radiation: radiation therapy	NA	Phase 3	35	Allocation: Randomized|Primary Purpose: Supportive Care	1999-10-01	2002-03-01	2002-03-01	2004-05-03	NA	2012-06-06	https://ClinicalTrials.gov/show/NCT00004230	1
NCT00004876	1999	0	2	Carboplatin With or Without Thalidomide in Treating Patients With Ovarian Epithelial Cancer	Completed	Drug: carboplatin|Drug: thalidomide	Safety|Response|Markers of angiogenesis	Phase 2	30	Allocation: Randomized|Primary Purpose: Treatment	1999-08-01	NA	NA	2003-01-27	NA	2013-08-26	https://ClinicalTrials.gov/show/NCT00004876	1													1
NCT00004895	1999	0	2	Octreotide as Palliative Therapy for Cancer-Related Bowel Obstruction That Cannot Be Removed by Surgery	Completed	Drug: octreotide acetate	NA	Phase 2	NA	Primary Purpose: Supportive Care	1999-10-01	2002-10-01	2002-10-01	2003-05-09	NA	2012-06-06	https://ClinicalTrials.gov/show/NCT00004895															1
NCT00004934	1999	0	3	Paclitaxel and Carboplatin With or Without Epirubicin in Treating Patients With Stage IIB, Stage III, or Stage IV Invasive Ovarian Epithelial, Fallopian Tube, or Peritoneal Cancer	Completed	Drug: carboplatin|Drug: epirubicin hydrochloride|Drug: paclitaxel|Procedure: conventional surgery	NA	Phase 3	NA	Allocation: Randomized|Primary Purpose: Treatment	1999-08-01	NA	2003-05-01	2003-01-27	NA	2013-02-04	https://ClinicalTrials.gov/show/NCT00004934	1	1	1		1
NCT00005023	1999	0	1	Vaccine Therapy Plus Sargramostim in Treating Patients With Stage III or Stage IV Cancer	Completed	Biological: HER-2/neu peptide vaccine|Biological: sargramostim	NA	Phase 1	NA	Primary Purpose: Treatment	1999-03-01	2001-01-01	2001-01-01	2004-04-23	NA	2017-11-30	https://ClinicalTrials.gov/show/NCT00005023						1
NCT00005051	1999	0	2	Combination Chemotherapy in Treating Patients With Advanced Ovarian Epithelial Cancer	Completed	Drug: carboplatin|Drug: cisplatin|Drug: paclitaxel|Drug: topotecan hydrochloride	NA	Phase 2	NA	Primary Purpose: Treatment	1999-08-01	2003-03-01	NA	2003-01-27	NA	2012-11-09	https://ClinicalTrials.gov/show/NCT00005051	1	1	1
NCT00006453	1999	0	3	Carboplatin With or Without Gemcitabine in Treating Patients With Advanced Ovarian Epithelial Cancer That Has Not Responded to Previous Chemotherapy	Completed	Drug: carboplatin|Drug: gemcitabine hydrochloride	NA	Phase 3	NA	Allocation: Randomized|Primary Purpose: Treatment	1999-09-01	2006-10-01	2006-10-01	2003-07-28	NA	2015-12-23	https://ClinicalTrials.gov/show/NCT00006453	1			1
NCT00006454	1999	0	3	Paclitaxel Plus Carboplatin With or Without Topotecan in Treating Patients With Stage IIB, Stage III, or Stage IV Ovarian Epithelial Cancer	Completed	Drug: carboplatin|Drug: paclitaxel|Drug: topotecan hydrochloride	NA	Phase 3	NA	Allocation: Randomized|Primary Purpose: Treatment	1999-12-01	2006-08-01	2006-08-01	2004-02-03	NA	2015-12-23	https://ClinicalTrials.gov/show/NCT00006454	1	1	1
NCT00102375	1999	0	3	Paclitaxel, Carboplatin, and Topotecan in Patients With Ovarian Cancer	Completed	Drug: Topotecan	Survival|Progression-free survival|Response rate|Response duration|Toxicities|Quality of Life	Phase 3	900	Allocation: Randomized|Intervention Model: Single Group Assignment|Masking: None (Open Label)|Primary Purpose: Treatment	1999-12-01	NA	2004-10-01	2005-01-31	NA	2006-08-04	https://ClinicalTrials.gov/show/NCT00102375	1	1	1
NCT00102414	1999	0	3	Gemcitabine Plus Carboplatin Versus Carboplatin Monotherapy in Patients With Advanced Ovarian Cancer	Completed	Drug: Gemcitabine	Time to progressive disease|Response rate|Duration of response|Survival time|Toxicity|Quality of Life	Phase 3	356	Allocation: Randomized|Intervention Model: Parallel Assignment|Masking: None (Open Label)|Primary Purpose: Treatment	1999-09-01	NA	2004-11-01	2005-01-31	NA	2006-11-14	https://ClinicalTrials.gov/show/NCT00102414	1			1
NCT00170664	1999	0	2	Taxol/ Carboplatin as First Line Therapy in Patients With Epithelial Ovarian Cancer	Completed	Drug: Paclitaxel|Drug: Carboplatin	NA	Phase 2	129	Allocation: N/A|Intervention Model: Single Group Assignment|Masking: None (Open Label)|Primary Purpose: Treatment	1999-01-01	2003-03-01	2004-09-01	2005-09-15	NA	2016-03-25	https://ClinicalTrials.gov/show/NCT00170664	1	1
NCT00004166	1999	0	3	Amifostine in Treating Patients With Ovarian Epithelial Cancer Who Are Receiving Chemotherapy	Completed	Drug: amifostine trihydrate|Procedure: quality-of-life assessment	NA	Phase 3	NA	Allocation: Randomized|Primary Purpose: Supportive Care	1999-10-01	2003-01-01	2003-01-01	2004-04-12	NA	2012-06-06	https://ClinicalTrials.gov/show/NCT00004166
NCT00002960	1999	0	1	SCH-58500 in Treating Patients With Primary Ovarian, Fallopian Tube, or Peritoneal Cancer (C95084)	Completed	Biological: recombinant adenovirus-p53 SCH-58500	NA	Phase 1	59	Primary Purpose: Treatment	1999-06-01	2000-07-01	2000-07-01	2004-08-24	NA	2016-02-04	https://ClinicalTrials.gov/show/NCT00002960
NCT00004065	1999	0	1	Chemotherapy in Treating Patients With Refractory Advanced Solid Tumors or Hematologic Cancer	Completed	Drug: tanespimycin	NA	Phase 1	NA	Primary Purpose: Treatment	1999-07-01	2005-03-01	2005-03-01	2003-01-27	NA	2013-06-24	https://ClinicalTrials.gov/show/NCT00004065
NCT00005590	1999	0	3	Levofloxacin to Prevent Infection Following Chemotherapy in Treating Patients With Solid Tumors or Lymphoma	Completed	Drug: levofloxacin	NA	Phase 3	NA	Allocation: Randomized|Masking: Double|Primary Purpose: Supportive Care	1999-08-01	NA	2005-09-01	2003-01-27	NA	2013-08-02	https://ClinicalTrials.gov/show/NCT00005590
NCT00003938	1999	0	3	Liposomal Amphotericin B in Treating Granulocytopenia and Persistent Unexplained Fever in Cancer Patients	Completed	Drug: liposomal amphotericin B	NA	Phase 3	115	Allocation: Randomized|Primary Purpose: Supportive Care	1999-06-01	2003-05-01	NA	2003-01-27	NA	2012-09-24	https://ClinicalTrials.gov/show/NCT00003938
NCT00014391	1999	0	3	Ribavirin With or Without Monoclonal Antibody Therapy in Treating Patients Who Develop RSV Pneumonia Following Peripheral Stem Cell Transplantation	Completed	Biological: palivizumab|Drug: ribavirin	NA	Phase 3	NA	Primary Purpose: Supportive Care	1999-02-01	2001-10-01	2001-10-01	2004-04-13	NA	2010-04-02	https://ClinicalTrials.gov/show/NCT00014391
NCT00003811	2000	0	2	Combination Chemotherapy Plus Amifostine in Treating Children With Malignant Germ Cell Tumors	Completed	Biological: bleomycin sulfate|Drug: amifostine trihydrate|Drug: cisplatin|Drug: etoposide|Procedure: conventional surgery	Feasibility from Efficacy Standpoint|Assessment of Reduction in Toxicity	Phase 2	27	Primary Purpose: Treatment	2000-04-01	2004-10-01	2007-09-01	2003-12-10	NA	2013-07-04	https://ClinicalTrials.gov/show/NCT00003811	1		1		1
NCT00003939	2000	0	2	Ecteinascidin 743 in Treating Patients With Advanced Soft Tissue Sarcoma	Completed	Drug: trabectedin	NA	Phase 2	132	Primary Purpose: Treatment	NA	2000-11-01	NA	2004-06-03	NA	2012-09-24	https://ClinicalTrials.gov/show/NCT00003939	1
NCT00004157	2000	0	2	Interleukin-11 Plus Filgrastim Prior to Peripheral Stem Cell Transplantation in Patients With Non-Hodgkin's Lymphoma, Hodgkin's Disease, Breast Cancer, or Other Solid Tumors	Completed	Biological: filgrastim|Biological: recombinant interleukin-11	NA	Phase 2	NA	Primary Purpose: Treatment	2000-08-01	2002-04-01	2002-04-01	2004-02-12	NA	2010-04-02	https://ClinicalTrials.gov/show/NCT00004157						1
NCT00005026	2000	0	1	Combination Chemotherapy in Treating Patients With Stage III or Stage IV Ovarian Epithelial or Primary Peritoneal Cancer	Completed	Drug: carboplatin|Drug: paclitaxel|Drug: topotecan hydrochloride	NA	Phase 1	NA	Primary Purpose: Treatment	2000-02-01	2007-01-01	NA	2004-02-25	NA	2013-05-27	https://ClinicalTrials.gov/show/NCT00005026	1	1	1
NCT00005046	2000	0	1	Paclitaxel in Treating Patients With Recurrent or Persistent Ovarian or Primary Peritoneal Cancer	Completed	Drug: chemotherapy|Drug: paclitaxel	NA	Phase 1	NA	Primary Purpose: Treatment	2000-04-01	2007-01-01	NA	2003-11-04	NA	2013-05-27	https://ClinicalTrials.gov/show/NCT00005046		1
NCT00005807	2000	0	1	Treating Patients With Advanced Solid Tumors, Breast Cancer or Recurrent Ovarian Cancer	Completed	Drug: BMS-247550	NA	Phase 1	40	Allocation: Randomized|Intervention Model: Single Group Assignment|Masking: None (Open Label)|Primary Purpose: Treatment	2000-07-01	2004-08-01	2004-08-01	2003-01-27	NA	2018-10-09	https://ClinicalTrials.gov/show/NCT00005807		1
NCT00005836	2000	0	2	Oxaliplatin in Treating Patients With Recurrent or Refractory Ovarian Epithelial Cancer or Primary Peritoneal Cancer That Has Not Responded to Platinum- Based Chemotherapy	Completed	Drug: oxaliplatin	NA	Phase 2	NA	Primary Purpose: Treatment	2000-02-01	NA	2004-07-01	2003-04-29	NA	2013-06-21	https://ClinicalTrials.gov/show/NCT00005836	1
NCT00005858	2000	0	1	LMB-9 Immunotoxin in Treating Patients With Advanced Colon, Breast, Non-small Cell Lung, Bladder, Pancreatic, or Ovarian Cancer	Completed	Biological: LMB-9 immunotoxin	NA	Phase 1	25	Allocation: N/A|Intervention Model: Single Group Assignment|Masking: None (Open Label)|Primary Purpose: Treatment	2000-04-01	2003-12-01	2003-12-01	2003-01-27	NA	2019-11-04	https://ClinicalTrials.gov/show/NCT00005858						1
NCT00005952	2000	0	2	Temozolomide Plus Peripheral Stem Cell Transplantation in Treating Children With Newly Diagnosed Malignant Glioma or Recurrent CNS or Other Solid Tumors	Completed	Biological: filgrastim|Drug: temozolomide|Procedure: peripheral blood stem cell transplantation	Overall response at 12 months|Disease-free survival at 12 months|Toxicity by NCI Common Toxicity Criteria v. 3.0 at 12 months|Engraftment related to autologous marrow or peripheral blood stem cell transplantation at 12 months	Phase 1|Phase 2	30	Primary Purpose: Treatment	2000-08-01	2005-11-01	2005-11-01	2003-01-27	NA	2013-06-20	https://ClinicalTrials.gov/show/NCT00005952	1
NCT00005956	2000	0	0	Biological Therapy in Treating Patients With Advanced Cancer	Completed	Biological: HER-2/neu intracellular domain protein|Biological: therapeutic autologous dendritic cells	Safety	Not Applicable	3	Allocation: N/A|Intervention Model: Single Group Assignment|Masking: None (Open Label)|Primary Purpose: Treatment	2000-02-01	2001-08-01	2002-07-01	2003-05-21	NA	2014-07-09	https://ClinicalTrials.gov/show/NCT00005956						1						1
NCT00006011	2000	1	3	Comparison of Two Combination Chemotherapy Regimens Plus Radiation Therapy in Treating Patients With Stage III or Stage IV Endometrial Cancer	Completed	Drug: Doxorubicin Hydrochloride|Drug: Cisplatin|Biological: Filgrastim|Biological: Pegfilgrastim|Drug: Paclitaxel	Recurrence-Free Survival of Eligible Patients Who Received a Random Treatment Allocation.	Phase 3	659	Allocation: Randomized|Intervention Model: Parallel Assignment|Masking: Double (Participant, Investigator)|Primary Purpose: Treatment	2000-07-01	2010-03-01	NA	2003-01-27	2014-06-26	2015-05-19	https://ClinicalTrials.gov/show/NCT00006011	1	1	1		1
NCT00006036	2000	0	1	Liposomal Lurtotecan Plus Cisplatin in Treating Patients With Advanced or Metastatic Solid Tumors	Completed	Drug: cisplatin|Drug: lurtotecan liposome	NA	Phase 1	14	Allocation: N/A|Intervention Model: Single Group Assignment|Masking: None (Open Label)|Primary Purpose: Treatment	2000-03-22	2002-09-26	2009-12-21	2004-03-25	NA	2020-04-06	https://ClinicalTrials.gov/show/NCT00006036	1		1
NCT00006041	2000	0	1	Vaccine Therapy in Treating Patients With Ovarian, Fallopian Tube, or Peritoneal Cancer	Completed	Biological: MUC1-KLH conjugate vaccine|Biological: MUC1-KLH vaccine/QS21|Biological: QS21	NA	Phase 1	NA	Primary Purpose: Treatment	2000-02-01	2002-02-01	2002-02-01	2004-06-28	NA	2013-06-19	https://ClinicalTrials.gov/show/NCT00006041						1	1
NCT00006043	2000	0	2	Temozolomide in Treating Patients With Metastatic Germ Cell Tumors That Have Not Responded to Cisplatin	Completed	Drug: temozolomide	NA	Phase 2	NA	Primary Purpose: Treatment	2000-02-01	2001-11-01	2001-11-01	2004-04-02	NA	2013-06-05	https://ClinicalTrials.gov/show/NCT00006043	1
NCT00006155	2000	0	1	SU5416 and Carboplatin to Treat Ovarian Cancer	Completed	Drug: SU5416 and carboplatin	NA	Phase 1	33	Primary Purpose: Treatment	2000-08-01	NA	2001-04-01	2002-12-10	NA	2008-03-04	https://ClinicalTrials.gov/show/NCT00006155	1							1						1
NCT00006227	2000	1	2	Paclitaxel in Treating Patients With Ovarian Stromal Cancer	Completed	Drug: Paclitaxel	Probability of Complete Clinical Response|Progression-free Survival|Overall Survival	Phase 2	31	Allocation: N/A|Intervention Model: Single Group Assignment|Masking: None (Open Label)|Primary Purpose: Treatment	2000-11-20	2016-07-16	2016-07-16	2003-01-27	2020-03-05	2020-03-05	https://ClinicalTrials.gov/show/NCT00006227		1
NCT00006230	2000	0	2	Nitrocamptothecin in Treating Patients With Advanced Ovarian Cancer	Completed	Drug: rubitecan	NA	Phase 2	51	Primary Purpose: Treatment	2000-05-01	2003-04-01	NA	2003-01-27	NA	2012-09-24	https://ClinicalTrials.gov/show/NCT00006230			1
NCT00006357	2000	0	2	STI571 in Treating Patients With Recurrent or Refractory Soft Tissue Sarcoma	Completed	Drug: imatinib mesylate	NA	Phase 1|Phase 2	91	Primary Purpose: Treatment	2000-08-01	2001-04-01	NA	2004-04-26	NA	2012-09-24	https://ClinicalTrials.gov/show/NCT00006357												1
NCT00006391	2000	0	1	Oxaliplatin and Topotecan in Treating Patients With Previously Treated Ovarian Epithelial, Primary Peritoneal, or Fallopian Tube Cancer	Completed	Drug: oxaliplatin|Drug: topotecan hydrochloride	NA	Phase 1	NA	Primary Purpose: Treatment	2000-08-01	2004-11-01	NA	2003-01-27	NA	2011-04-05	https://ClinicalTrials.gov/show/NCT00006391	1		1
NCT00006942	2000	0	2	Bryostatin 1 and Cisplatin in Treating Patients With Advanced Recurrent or Residual Ovarian Epithelial, Fallopian Tube, or Primary Peritoneal Cancer	Completed	Drug: bryostatin 1|Drug: cisplatin|Other: laboratory biomarker analysis	Overall survival|Progression-free survival|Time to progression|Response rate (CR or PR)|Time to treatment failure|Duration of response|Incidence by severity and type of toxicity based on the National Cancer Institute (NCI) Common Toxicity Criteria v2.0 and NCI Myalgia Toxicity Grading Scale|Association between p53, p21, bcl-2, bax, bcl-2/bax, ERCC-1, and Tdt and tumor response to chemotherapy (CR…	Phase 2	32	Allocation: N/A|Intervention Model: Single Group Assignment|Masking: None (Open Label)|Primary Purpose: Treatment	2000-10-01	2004-03-01	NA	2003-01-27	NA	2013-08-26	https://ClinicalTrials.gov/show/NCT00006942	1											1
NCT00010179	2000	0	2	Lurtotecan Liposome in Treating Patients With Advanced or Recurrent Ovarian Epithelial Cancer	Completed	Drug: lurtotecan liposome	NA	Phase 2	81	Allocation: Randomized|Intervention Model: Parallel Assignment|Masking: None (Open Label)|Primary Purpose: Treatment	2000-10-31	2002-10-22	2008-09-22	2004-02-26	NA	2020-04-06	https://ClinicalTrials.gov/show/NCT00010179			1
NCT00010283	2000	0	2	Beclomethasone in Treating Patients With Graft-Versus-Host Disease of the Esophagus, Stomach, Small Intestine, or Colon	Completed	Drug: beclomethasone dipropionate	NA	Phase 1|Phase 2	NA	Primary Purpose: Supportive Care	2000-07-01	2002-07-01	2002-07-01	2004-04-13	NA	2010-04-02	https://ClinicalTrials.gov/show/NCT00010283						1
NCT00012090	2000	0	2	Bicalutamide and Goserelin in Treating Patients With Cancer of the Ovary, Fallopian Tube, or Peritoneum	Completed	Drug: bicalutamide|Drug: goserelin acetate	NA	Phase 2	NA	Primary Purpose: Treatment	2000-09-01	2004-04-01	2004-04-01	2003-11-11	NA	2013-06-18	https://ClinicalTrials.gov/show/NCT00012090															1
NCT00014456	2000	0	1	Combination Chemotherapy Plus Filgrastim in Treating Patients With Advanced Solid Tumors	Completed	Biological: filgrastim|Drug: docetaxel|Drug: gemcitabine hydrochloride	Determine the maximal tolerated dose of docetaxel in combination with gemcitabine given intravenously every 2 weeks with pegfilgrastim support|Define dose limiting adverse events associated with the combination|Objective antitumor response	Phase 1	35	Allocation: N/A|Intervention Model: Single Group Assignment|Masking: None (Open Label)|Primary Purpose: Treatment	2000-03-01	2005-10-01	2005-10-01	2003-01-27	NA	2013-08-28	https://ClinicalTrials.gov/show/NCT00014456		1		1
NCT00019916	2000	0	2	Vaccine Therapy Plus Interleukin-2 in Treating Women With Stage IV, Recurrent, or Progressive Breast or Ovarian Cancer	Completed	Biological: aldesleukin|Biological: p53 peptide vaccine|Procedure: in vitro-treated peripheral blood stem cell transplantation	Cellular immunity as measured by Elipsot assay and 51 Cr-release assay at baseline, and every 3 weeks|Toxicity as measured by CTC v2.0 at baseline, and every 3 weeks|Tumor response as measured by CT scan at baseline, and every 3 months	Phase 1|Phase 2	NA	Allocation: Randomized|Primary Purpose: Treatment	2000-06-01	NA	2006-07-01	2003-01-27	NA	2013-06-20	https://ClinicalTrials.gov/show/NCT00019916						1
NCT00020150	2000	0	1	Temozolomide and O6-benzylguanine in Treating Children With Solid Tumors	Completed	Drug: O6-benzylguanine|Drug: temozolomide	NA	Phase 1	NA	Primary Purpose: Treatment	2000-06-01	NA	NA	2003-01-27	NA	2015-04-29	https://ClinicalTrials.gov/show/NCT00020150	1
NCT00033488	2000	0	0	Screening Women at High Genetic Risk for Ovarian Cancer	Completed	Other: cytology specimen collection procedure|Procedure: annual screening|Procedure: comparison of screening methods	NA	Not Applicable	5000	Primary Purpose: Screening	2000-09-01	NA	2010-03-01	2003-01-27	NA	2013-12-18	https://ClinicalTrials.gov/show/NCT00033488																			1
NCT00157560	2000	0	2	Phase II Study of Modified Triple Doublet Therapy in Women With Newly Diagnosed Mullerian Carcinoma	Completed	Drug: Chemotherapy, multiple agents	路 To determine the efficacy of the triple doublet regimen as defined by second look laparotomy|路 To evaluate incidence of tubulin mutations in primary and secondary surgical specimens.|路 To evaluate changes in IL-6, IL-8, VEGF, and FGF at primary diagnosis, during and at the conclusion of therapy.|路 To describe initial IL-6 levels in patients who ultimately achieve pathologic remission vs those w…	Phase 2	83	Allocation: Non-Randomized|Intervention Model: Single Group Assignment|Masking: None (Open Label)|Primary Purpose: Treatment	2000-12-01	2006-11-01	2005-07-01	2005-09-12	NA	2008-01-03	https://ClinicalTrials.gov/show/NCT00157560	1	1	1	1	1
NCT00312988	2000	0	3	Topotecan Vs. Topotecan + Etoposide Vs.Topotecan + Gemcitabine in Ovarian Cancer Therapy	Completed	Drug: Hycamtin|Drug: Gemcitabine	overall survival|time to progression|determining adverse effects|quality of life	Phase 3	450	Allocation: Randomized|Intervention Model: Single Group Assignment|Masking: None (Open Label)|Primary Purpose: Treatment	2000-01-01	NA	2009-12-01	2006-04-11	NA	2006-04-11	https://ClinicalTrials.gov/show/NCT00312988			1	1
NCT01689636	2000	0	1	Safety and Biodistribution of Technetium Tc 99m EC20 in Normal Volunteers and Ovarian Cancer Patients	Completed	Drug: Tc 99m EC20	Determine the biodistribution and excretion of the radioactive drug substance (Technetium Tc 99m EC20) and estimate the radiation absorbed dose	Phase 1	8	Allocation: N/A|Intervention Model: Single Group Assignment|Masking: None (Open Label)	2000-08-01	NA	2002-07-01	2012-09-21	NA	2012-09-21	https://ClinicalTrials.gov/show/NCT01689636																					1
NCT00006981	2000	0	1	Immunotoxin Therapy in Treating Patients With Advanced Cancer	Completed	Biological: SS1(dsFv)-PE38 immunotoxin	NA	Phase 1	NA	Masking: None (Open Label)|Primary Purpose: Treatment	2000-12-01	NA	NA	2003-01-27	NA	2015-04-30	https://ClinicalTrials.gov/show/NCT00006981
NCT00008359	2000	0	3	Caspofungin Acetate Compared With Amphotericin B Liposomal in Treating Patients With Persistent Fever and Neutropenia Following Cancer Treatment	Completed	Drug: caspofungin acetate|Drug: liposomal amphotericin B	NA	Phase 3	NA	Allocation: Randomized|Masking: Double|Primary Purpose: Supportive Care	2000-08-01	2003-03-01	NA	2003-09-04	NA	2013-01-18	https://ClinicalTrials.gov/show/NCT00008359
NCT00006028	2001	0	2	Gemcitabine Plus Cisplatin in Treating Patients With Ovarian Epithelial Cancer or Primary Peritoneal Cancer That Is Recurrent or Has Not Responded to Platinum-based Chemotherapy	Completed	Drug: cisplatin|Drug: gemcitabine hydrochloride	NA	Phase 2	NA	Primary Purpose: Treatment	2001-01-01	2007-01-01	NA	2003-01-27	NA	2013-05-27	https://ClinicalTrials.gov/show/NCT00006028	1			1
NCT00008138	2001	1	2	S0009 Combination Chemo and Surgery in Stage III or Stage IV Ovarian Cancer	Completed	Drug: carboplatin|Drug: paclitaxel|Procedure: debulking surgery	Overall Survival|Progression-Free Survival	Phase 2	62	Allocation: N/A|Intervention Model: Single Group Assignment|Masking: None (Open Label)|Primary Purpose: Treatment	2001-03-01	2009-09-01	2009-11-01	2003-01-27	2012-08-24	2016-01-08	https://ClinicalTrials.gov/show/NCT00008138	1	1
NCT00011986	2001	1	3	Combination Chemotherapy in Treating Patients With Stage III or Stage IV Ovarian Epithelial Cancer or Primary Peritoneal Cancer	Completed	Drug: Paclitaxel|Drug: Carboplatin|Drug: Gemcitabine Hydrochloride|Drug: Pegylated Liposomal Doxorubicin Hydrochloride|Drug: Topotecan Hydrochloride|Procedure: Therapeutic Conventional Surgery	Overall Survival|Progression-free Survival|Number of Participants With Observed Adverse Effects (Grade 3 and Above) Assessed by Common Toxicity Criteria Version 2.0	Phase 3	4312	Allocation: Randomized|Intervention Model: Parallel Assignment|Masking: None (Open Label)|Primary Purpose: Treatment	2001-01-01	2010-03-01	2013-01-28	2003-01-27	2016-04-19	2019-04-16	https://ClinicalTrials.gov/show/NCT00011986	1	1	1	1	1
NCT00014690	2001	0	2	ZD9331 With or Without Topotecan in Treating Patients With Refractory or Recurrent Epithelial Ovarian Cancer, Fallopian Tube Cancer, or Primary Peritoneal Cancer	Completed	Drug: plevitrexed|Drug: topotecan hydrochloride	NA	Phase 2	NA	Primary Purpose: Treatment	2001-03-01	NA	2004-02-01	2004-02-26	NA	2013-08-02	https://ClinicalTrials.gov/show/NCT00014690		1	1
NCT00016224	2001	0	2	Thalidomide in Treating Patients With Refractory or Resistant Epithelial Ovarian Cancer	Completed	Drug: thalidomide	NA	Phase 2	NA	Primary Purpose: Treatment	2001-01-01	2004-03-01	2004-03-01	2003-01-27	NA	2013-06-18	https://ClinicalTrials.gov/show/NCT00016224														1
NCT00016289	2001	0	2	Interleukin-12 in Treating Patients With Ovarian Epithelial Cancer or Primary Peritoneal Cancer	Completed	Biological: recombinant interleukin-12	Rate of remission determined by laparoscopy or laparotomy|Toxicity graded using the NCI CTC version 3.0|Progression-free interval	Phase 2	30	Allocation: N/A|Intervention Model: Single Group Assignment|Masking: None (Open Label)|Primary Purpose: Treatment	2001-07-01	2007-07-01	NA	2003-01-27	NA	2013-01-23	https://ClinicalTrials.gov/show/NCT00016289						1								1
NCT00016380	2001	0	3	Ondansetron With/Out Dexamethasone to Prevent Vomiting in Patients Receiving Radiation to the Upper Abdomen	Completed	Drug: dexamethasone|Drug: ondansetron|Procedure: quality-of-life assessment	NA	Phase 3	211	Allocation: Randomized|Masking: None (Open Label)|Primary Purpose: Supportive Care	2001-02-28	2004-04-30	2009-02-10	2003-01-27	NA	2020-04-03	https://ClinicalTrials.gov/show/NCT00016380						1									1
NCT00017017	2001	0	2	CT-2103 in Treating Patients With Recurrent Ovarian Epithelial or Fallopian Tube Cancer or Primary Peritoneal Cancer	Completed	Drug: paclitaxel poliglumex	NA	Phase 1|Phase 2	NA	Primary Purpose: Treatment	2001-02-01	2003-02-01	2009-12-01	2003-11-13	NA	2013-05-30	https://ClinicalTrials.gov/show/NCT00017017		1
NCT00020579	2001	0	1	MS-275 in Treating Patients With Advanced Solid Tumors or Lymphoma	Completed	Drug: entinostat	Dose-limiting toxicities and maximum tolerated dose|Pharmacology and pharmacokinetics|Acetylation of histones in peripheral blood|Tumor response by CT scan every 12 weeks	Phase 1	75	Masking: None (Open Label)|Primary Purpose: Treatment	2001-03-01	2008-04-01	2008-10-01	2003-01-27	NA	2012-03-15	https://ClinicalTrials.gov/show/NCT00020579																1
NCT00020696	2001	0	2	Tirapazamine Plus Cisplatin in Treating Patients With Persistent or Recurrent Ovarian Epithelial or Primary Peritoneal Cancer	Completed	Drug: cisplatin|Drug: tirapazamine	NA	Phase 2	NA	Primary Purpose: Treatment	2001-06-01	2006-04-01	NA	2004-02-04	NA	2012-01-10	https://ClinicalTrials.gov/show/NCT00020696	1
NCT00021034	2001	0	1	Taurolidine in Treating Patients With Recurrent Ovarian Epithelial Cancer, Fallopian Tube Cancer, or Primary Peritoneal Cancer	Completed	Drug: chemotherapy|Drug: taurolidine	NA	Phase 1	NA	Primary Purpose: Treatment	2001-03-01	2001-08-01	2001-08-01	2004-02-16	NA	2013-06-18	https://ClinicalTrials.gov/show/NCT00021034														1
NCT00023699	2001	0	2	Gefitinib in Treating Patients With Recurrent or Persistent Ovarian Epithelial Cancer or Primary Peritoneal Cancer	Completed	Drug: gefitinib	NA	Phase 2	NA	Primary Purpose: Treatment	2001-08-01	NA	2006-05-01	2003-10-15	NA	2013-06-24	https://ClinicalTrials.gov/show/NCT00023699									1
NCT00028405	2001	0	1	Photodynamic Therapy System for Patients With Refractory/Unresponsive Solid Tumors	Completed	Drug: LS 11(Taporfin Sodium)|Device: Lumaflex Light Delivery Catheter	NA	Phase 1	48	Allocation: Non-Randomized|Intervention Model: Single Group Assignment|Masking: None (Open Label)|Primary Purpose: Treatment	2001-11-01	NA	2002-12-01	2002-01-09	NA	2005-06-24	https://ClinicalTrials.gov/show/NCT00028405																		1
NCT00028496	2001	0	1	Vaccine Therapy With or Without Sargramostim in Treating Patients With Advanced or Metastatic Cancer	Completed	Biological: recombinant fowlpox-CEA(6D)/TRICOM vaccine|Biological: sargramostim|Biological: recombinant fowlpox GM-CSF vaccine adjuvant	Maximum tolerated dose of recombinant fowlpox-CEA(6D)/TRICOM vaccine determined by dose-limiting toxicities graded according to NCI Common Toxicity Criteria, version 2.0	Phase 1	48	Allocation: N/A|Intervention Model: Single Group Assignment|Masking: None (Open Label)|Primary Purpose: Treatment	2001-11-01	2005-11-01	NA	2003-01-27	NA	2013-01-25	https://ClinicalTrials.gov/show/NCT00028496						1
NCT00028535	2001	0	1	Interleukin-12, Paclitaxel, and Trastuzumab in Treating Patients With Solid Tumors	Completed	Biological: trastuzumab|Drug: paclitaxel|Biological: recombinant interleukin-12	MTD of IL-12, defined as the dose level one level beneath that dose at which 2 or more of 6 patients showed DLT, based on the NCI CTC version 2.0	Phase 1	18	Allocation: N/A|Intervention Model: Single Group Assignment|Masking: None (Open Label)|Primary Purpose: Treatment	2001-11-01	2009-02-01	NA	2003-01-27	NA	2013-06-04	https://ClinicalTrials.gov/show/NCT00028535		1				1			1
NCT00028743	2001	0	3	Combination Chemotherapy Regimens in Ovarian Epithelial Cancer, Primary Peritoneal Cancer, or Fallopian Tube Cancer	Completed	Drug: carboplatin|Drug: cisplatin|Drug: paclitaxel|Drug: topotecan hydrochloride	Progression free survival|Overall Survival|Response Rates|Toxic Effects|Quality of Life|CA125 Normalization Rates	Phase 3	819	Allocation: Randomized|Intervention Model: Parallel Assignment|Masking: None (Open Label)|Primary Purpose: Treatment	2001-08-31	2008-03-05	2013-01-10	2003-01-27	NA	2020-04-02	https://ClinicalTrials.gov/show/NCT00028743	1	1	1
NCT00028912	2001	0	1	Bortezomib and Carboplatin in Treating Patients With Recurrent or Progressive Ovarian Epithelial, Primary Peritoneal, or Fallopian Tube Cancer	Completed	Drug: bortezomib|Drug: carboplatin	NA	Phase 1	NA	Primary Purpose: Treatment	2001-11-01	NA	NA	2003-01-27	NA	2011-04-26	https://ClinicalTrials.gov/show/NCT00028912	1
NCT00030108	2001	0	1	Ixabepilone in Treating Young Patients With Solid Tumors or Leukemia That Haven't Responded to Therapy	Completed	Drug: ixabepilone	Maximum tolerated dose and dose-limiting toxicity of ixabepilone|Toxicity spectrum|Plasma pharmacokinetics|Pharmacodynamics|Nerve growth factor levels before and after drug administration|Objective tumor response|Tubulin polymerization in PBMCs prior to the start of the infusion, just before the end of the infusion, 5 hours after the end of the infusion and before the start of the infusion on day…	Phase 1	30	Primary Purpose: Treatment	2001-11-01	2010-03-01	2010-04-01	2003-01-27	NA	2012-03-15	https://ClinicalTrials.gov/show/NCT00030108		1
NCT00030498	2001	0	1	Erlotinib in Treating Patients With Solid Tumors and Liver or Kidney Dysfunction	Completed	Drug: erlotinib hydrochloride|Other: laboratory biomarker analysis	Maximum tolerated dose (MTD) of OSI-774 determined by dose-limiting toxicities	Phase 1	75	Allocation: N/A|Intervention Model: Single Group Assignment|Masking: None (Open Label)|Primary Purpose: Treatment	2001-12-01	2007-07-01	NA	2003-01-27	NA	2013-01-16	https://ClinicalTrials.gov/show/NCT00030498									1
NCT00031681	2001	0	1	7-Hydroxystaurosporine and Irinotecan Hydrochloride in Treating Patients With Metastatic or Unresectable Solid Tumors or Triple Negative Breast Cancer (Currently Accruing Only Triple-negative Breast Cancer Patients Since 6/8/2007)	Completed	Drug: 7-hydroxystaurosporine|Drug: irinotecan hydrochloride|Other: diagnostic laboratory biomarker analysis	MTD of irinotecan hydrochloride in combination with 7-hydroxystaurosporine in patients with resistant solid tumor malignancies (Part I)|DLT of irinotecan hydrochloride in combination with 7-hydroxystaurosporine in patients with resistant solid tumor malignancies (Part I)|Toxicities associated with irinotecan hydrochloride in combination with 7-hydroxystaurosporine in patients with resistant solid…	Phase 1	41	Allocation: N/A|Intervention Model: Single Group Assignment|Masking: None (Open Label)|Primary Purpose: Treatment	2001-12-01	2011-01-01	NA	2003-01-27	NA	2013-09-30	https://ClinicalTrials.gov/show/NCT00031681			1									1
NCT00031954	2001	0	2	Combination Chemotherapy in Treating Patients With Ovarian Epithelial, Fallopian Tube, or Peritoneal Cancer	Completed	Drug: carboplatin|Drug: gemcitabine hydrochloride|Drug: paclitaxel	Evaluation of tolerability and toxicity of the combination therapy with paclitaxel, carboplatin and gemcitabine (P-C-G) in first line treatment of ovarian cancer patients. Evaluation of Drop-out rate due to toxicity	Phase 2	105	Allocation: Non-Randomized|Intervention Model: Single Group Assignment|Masking: None (Open Label)|Primary Purpose: Treatment	2001-08-01	2004-04-01	NA	2003-07-01	NA	2015-12-23	https://ClinicalTrials.gov/show/NCT00031954	1	1		1
NCT00032162	2001	0	2	Liposomal Doxorubicin and Carboplatin in Treating Patients With Gynecologic Cancer	Completed	Drug: carboplatin|Drug: pegylated liposomal doxorubicin hydrochloride	DL DLT	Phase 1|Phase 2	63	Allocation: Non-Randomized|Intervention Model: Single Group Assignment|Masking: None (Open Label)|Primary Purpose: Treatment	2001-08-01	2005-05-01	NA	2003-01-27	NA	2012-05-31	https://ClinicalTrials.gov/show/NCT00032162	1		1		1
NCT00035100	2001	0	2	EPO906 Therapy in Patients With Advanced Ovarian, Primary Fallopian, or Primary Peritoneal Cancer	Completed	Drug: epothilone b	Tumor response rate|Time to disease progression|Overall survival|Duration of response|recording all adverse events (AEs) and serious adverse events (SAEs)|pharmacogenetic analyses with blood and tumor samples from these patients	Phase 2	54	Allocation: Non-Randomized|Intervention Model: Single Group Assignment|Masking: None (Open Label)|Primary Purpose: Treatment	2001-09-01	2003-06-01	NA	2002-05-03	NA	2012-04-16	https://ClinicalTrials.gov/show/NCT00035100		1
NCT00039793	2001	0	2	Massage Therapy for Cancer-Related Fatigue	Completed	Procedure: Moderate-intensity and low-intensity bodywork therapy	NA	Phase 2	45	Allocation: Randomized|Intervention Model: Parallel Assignment|Masking: None (Open Label)|Primary Purpose: Treatment	2001-03-01	NA	2004-03-01	2002-06-13	NA	2006-08-18	https://ClinicalTrials.gov/show/NCT00039793																			1
NCT00045006	2001	0	1	Suberoylanilide Hydroxamic Acid in Treating Patients With Advanced Cancer	Completed	Drug: vorinostat	NA	Phase 1	NA	Primary Purpose: Treatment	2001-07-01	2005-12-01	2008-07-01	2003-01-27	NA	2013-05-30	https://ClinicalTrials.gov/show/NCT00045006																1
NCT00058032	2001	0	0	CA125 and Ultrasound in Detecting Ovarian Cancer in Postmenopausal Women	Completed	Other: screening questionnaire administration|Procedure: annual screening	UKCTOCS (2001-2014): Death due to ovarian cancer (WHO 2003) determined by independent outcomes committee review of patient notes for all women identified to have a 'possible ovarian cancer' (pre-specified ICD-10 codes) till 31st December 2014.|Long term impact of screening on ovarian cancer mortality in the UKCTOCS (LTFU UKCTOCS) (2015-2021): Death due to ovarian cancer (WHO 2014) determined by i…	Not Applicable	202638	Allocation: Randomized|Intervention Model: Parallel Assignment|Masking: None (Open Label)|Primary Purpose: Screening	2001-04-17	2005-09-29	2020-06-30	2003-04-09	NA	2020-11-19	https://ClinicalTrials.gov/show/NCT00058032																			1
NCT00070967	2001	0	2	Acupuncture to Improve Quality of Life in Patients With Advanced Cancer	Completed	Procedure: Acupuncture	NA	Phase 2	40	Allocation: Non-Randomized|Intervention Model: Single Group Assignment|Masking: None (Open Label)|Primary Purpose: Treatment	2001-09-01	NA	2005-02-01	2003-10-13	NA	2006-08-18	https://ClinicalTrials.gov/show/NCT00070967																			1
NCT00161187	2001	0	1	Irradiated Donor Lymphocyte Infusion in Treating Patients With Relapsed or Refractory Hematologic Cancer or Solid Tumor	Completed	Biological: therapeutic allogeneic lymphocytes	Toxicity|Response|Presence of disease or antigen-specific lymphocytes	Phase 1	37	Allocation: N/A|Intervention Model: Single Group Assignment|Masking: None (Open Label)|Primary Purpose: Treatment	2001-05-01	2010-10-01	2011-10-01	2005-09-12	NA	2015-11-06	https://ClinicalTrials.gov/show/NCT00161187						1
NCT00170573	2001	0	2	Caelyx Biweekly in Heavily Pretreated Patients With Relapsed Ovarian Cancer	Completed	Drug: Caelyx	Toxicity|Overall survival	Phase 2	82	Allocation: N/A|Intervention Model: Single Group Assignment|Masking: None (Open Label)|Primary Purpose: Treatment	2001-10-01	2009-04-01	2010-08-01	2005-09-15	NA	2016-03-25	https://ClinicalTrials.gov/show/NCT00170573			1		1
NCT00190697	2001	0	4	A Study of LY353381 (Arzoxifene) for Patients Who Benefitted From This Drug in Other Oncology Trials and Wished to Continue Treatment	Completed	Drug: arzoxifene	To allow continued treatment of patients who exhibited clinical benefit from arzoxifene|To collect long-term safety data on arzoxifene use in advanced cancer patients	Phase 4	70	Allocation: Non-Randomized|Intervention Model: Single Group Assignment|Masking: None (Open Label)|Primary Purpose: Treatment	2001-01-01	NA	2007-04-01	2005-09-19	NA	2007-05-25	https://ClinicalTrials.gov/show/NCT00190697															1
NCT00231075	2001	0	2	Evaluation of the Safety and Efficacy of Paraplatin in Combination With Taxol in Patients of 70 Years and Older With Ovary Cancer F.I.G.O. Stages III-IV	Completed	Drug: Paraplatin|Drug: Paclitaxel	Feasibility of the combination Paraplatine + Taxol (at least 6 cures have been administered for a given patient and for the treated population, 50% feasibility)|Toxicity assessment|Overall survival|Progression-free survival|Rate of response|Quality of life	Phase 2	75	Allocation: Non-Randomized|Intervention Model: Single Group Assignment|Masking: None (Open Label)|Primary Purpose: Treatment	2001-01-01	NA	2007-05-01	2005-10-04	NA	2005-11-03	https://ClinicalTrials.gov/show/NCT00231075	1	1
NCT00237627	2001	0	2	Doxorubicin Hydrochloride Liposome and Bortezomib in Treating Patients With Refractory Hematologic Cancer or Malignant Solid Tumor or Metastatic Breast Cancer	Completed	Drug: PS-341|Drug: Doxil|Drug: Velcade	Maximum tolerated dose (MTD) of PS-341 in combination with Doxil (Phase I)|Response rate of the combination of Velcade and Doxil in patients with metastatic breast cancer	Phase 1|Phase 2	107	Allocation: Randomized|Intervention Model: Parallel Assignment|Masking: None (Open Label)|Primary Purpose: Treatment	2001-05-01	2006-12-01	2010-01-01	2005-10-12	NA	2012-05-18	https://ClinicalTrials.gov/show/NCT00237627			1		1
NCT00436254	2001	0	1	Vaccine Therapy With Sargramostim (GM-CSF) in Treating Patients With Her-2 Positive Stage III-IV Breast Cancer or Ovarian Cancer	Active, not recruiting	Biological: pNGVL3-hICD vaccine|Biological: sargramostim|Other: flow cytometry|Other: immunologic technique|Other: immunoenzyme technique|Genetic: protein expression analysis|Procedure: biopsy	Safety as measured by NCI CTCAE v 3.0|Immune response|Impact of dose on immunologic response|Persistence of DNA at the injection site	Phase 1	66	Allocation: N/A|Intervention Model: Single Group Assignment|Masking: None (Open Label)|Primary Purpose: Treatment	2001-10-01	2010-03-01	2024-12-01	2007-02-19	NA	2022-04-29	https://ClinicalTrials.gov/show/NCT00436254						1
NCT00550784	2001	0	1	Combination Chemotherapy and Autologous Peripheral Stem Cell Transplant in Treating Patients With Stage III, Stage IV, or Recurrent Ovarian Epithelial Cancer, Primary Peritoneal Cancer, or Fallopian Tube Cancer	Completed	Biological: filgrastim|Drug: cisplatin|Drug: cyclophosphamide|Drug: melphalan|Drug: paclitaxel|Drug: topotecan hydrochloride|Genetic: TdT-mediated dUTP nick end labeling assay|Genetic: gene expression analysis|Other: immunohistochemistry staining method|Other: pharmacological study|Procedure: peripheral blood stem cell transplantation	Toxicity|Tumor response|Reason patient is removed from study|Disease progression|Overall survival|Progression-free survival|Time to progression	Phase 1	8	Allocation: Non-Randomized|Primary Purpose: Treatment	2001-01-01	2014-10-01	2014-10-01	2007-10-30	NA	2014-10-07	https://ClinicalTrials.gov/show/NCT00550784	1	1	1
NCT00587093	2001	0	0	A Multicenter Trial On The Utility and Impact Of Computed Tomography and Serum CA-125 In the Management of Newly Diagnosed Ovarian Cancer	Completed	Other: CA 125 and CT scan	To assess the efficacy of preoperative CT scan of the abdomen and pelvis in predicting optimal primary cytoreduction in advanced ovarian cancer.|To evaluate the ability of preoperative serum CA-125 to predict optimal primary cytoreduction of advanced ovarian cancer.|To develop preoperative CT scan of the abdomen and pelvis and/or tumor marker criteria for ovarian cancer non-resectability (sub-opt…	Not Applicable	669	Allocation: N/A|Intervention Model: Single Group Assignment|Masking: None (Open Label)|Primary Purpose: Diagnostic	2001-07-01	2018-02-16	2018-02-16	2008-01-07	NA	2018-02-22	https://ClinicalTrials.gov/show/NCT00587093																						1
NCT01686256	2001	0	1	Safety and Efficacy of FolateScan (Technetium Tc 99m EC20) in Women With Suspected Ovarian or Endometrial Cancer	Completed	Drug: Tc 99m EC20	NA	Phase 1	12	Allocation: N/A|Intervention Model: Single Group Assignment|Masking: None (Open Label)	2001-08-01	2004-08-01	NA	2012-09-18	NA	2012-09-18	https://ClinicalTrials.gov/show/NCT01686256																					1
NCT00022347	2001	0	2	TLK286 in Treating Patients With Advanced Ovarian Epithelial Cancer, Fallopian Tube Cancer, or Primary Peritoneal Cancer	Completed	Drug: canfosfamide hydrochloride	Objective response rate|Safety|Duration of objective response|Time to tumor progression|Overall survival	Phase 2	NA	Primary Purpose: Treatment	2001-05-01	2004-04-01	2009-12-01	2004-01-14	NA	2013-06-26	https://ClinicalTrials.gov/show/NCT00022347
NCT00038428	2001	0	2	Phase 2 Study of TLK286 in Platinum Resistant Advanced Epithelial Ovarian Cancer	Completed	Drug: TLK286	NA	Phase 2	40	Allocation: Non-Randomized|Intervention Model: Single Group Assignment|Masking: None (Open Label)|Primary Purpose: Treatment	2001-06-01	2005-07-01	2005-07-01	2002-05-31	NA	2011-07-25	https://ClinicalTrials.gov/show/NCT00038428
NCT00023712	2001	1	2	Bortezomib in Treating Patients With Persistent or Recurrent Ovarian Epithelial Cancer or Primary Peritoneal Cancer	Completed	Drug: bortezomib|Other: laboratory biomarker analysis|Other: pharmacological study	Tumor Response Duration|Frequency and Severity of Observed Adverse Events|Objective Partial/Complete Tumor Response Based on the Gynecologic Oncology Group (GOG) Response Evaluation Criteria in Solid Tumors (RECIST) Criteria|Overall Survival|Progression-Free Survival	Phase 2	58	Allocation: N/A|Intervention Model: Single Group Assignment|Masking: None (Open Label)|Primary Purpose: Treatment	2001-11-05	2010-01-01	2010-01-01	2003-01-27	2013-11-20	2019-07-30	https://ClinicalTrials.gov/show/NCT00023712
NCT00026091	2001	0	2	Fenretinide in Treating Patients With Recurrent or Metastatic Ovarian Epithelial or Primary Peritoneal Cancer	Completed	Drug: fenretinide|Other: laboratory biomarker analysis|Other: pharmacological study	Response rate (CR or PR)|Time to treatment failure|Duration of response|Overall survival|Toxicity|Pharmacokinetics of fenretinide|Molecular change	Phase 2	40	Allocation: N/A|Intervention Model: Single Group Assignment|Masking: None (Open Label)|Primary Purpose: Treatment	2001-09-01	2004-03-01	NA	2003-01-27	NA	2013-03-25	https://ClinicalTrials.gov/show/NCT00026091
NCT00024258	2001	1	2	Arsenic Trioxide in Treating Patients With Advanced Neuroblastoma or Other Childhood Solid Tumors	Completed	Drug: arsenic trioxide	Response Rate After Every 3 Courses During Treatment and Then Every 2-3 Months for 1 Year After Completion of Treatment	Phase 2	22	Allocation: N/A|Intervention Model: Single Group Assignment|Masking: None (Open Label)|Primary Purpose: Treatment	2001-03-01	2009-05-01	2009-05-01	2003-01-27	2015-11-25	2015-11-25	https://ClinicalTrials.gov/show/NCT00024258
NCT00022659	2002	1	2	Bevacizumab in Treating Patients With Persistent or Recurrent Ovarian Epithelial Cancer or Primary Peritoneal Cancer	Completed	Biological: bevacizumab|Other: laboratory biomarker analysis	Progression-free Survival at 6 Months|Tumor Response|Number of Participants and Degree of Toxicity of Bevacizumab in This Cohort of Patients as Assessed by CTC.|Overall Survival|Duration of Progression-free Survival	Phase 2	64	Allocation: N/A|Intervention Model: Single Group Assignment|Masking: None (Open Label)|Primary Purpose: Treatment	2002-04-01	2010-03-01	2010-03-01	2003-01-27	2015-05-12	2019-07-24	https://ClinicalTrials.gov/show/NCT00022659						1		1						1
NCT00025155	2002	1	2	Ixabepilone in Treating Patients With Ovarian Epithelial or Primary Peritoneal Cancer That Has Not Responded to Previous Chemotherapy	Completed	Drug: ixabepilone	Tumor Response|Number of People With Adverse Effects|Progression Free Survival|Overall Survival	Phase 2	51	Allocation: N/A|Intervention Model: Single Group Assignment|Masking: None (Open Label)|Primary Purpose: Treatment	2002-07-01	2010-03-01	2010-03-01	2003-01-27	2015-07-13	2019-07-24	https://ClinicalTrials.gov/show/NCT00025155		1
NCT00027534	2002	0	1	Vaccine Therapy in Treating Patients With Advanced or Metastatic Cancer	Completed	Biological: TRICOM-CEA(6D)	Safety|Immune response	Phase 1	14	Allocation: N/A|Intervention Model: Single Group Assignment|Masking: None (Open Label)|Primary Purpose: Treatment	2002-01-01	2007-10-01	2007-10-01	2003-01-27	NA	2014-09-08	https://ClinicalTrials.gov/show/NCT00027534						1
NCT00030446	2002	0	2	Erlotinib and Carboplatin in Recurrent Ovarian, Fallopian Tube, or Primary Peritoneal Cancer	Completed	Drug: carboplatin|Drug: erlotinib hydrochloride	NA	Phase 2	50	Allocation: N/A|Intervention Model: Single Group Assignment|Masking: None (Open Label)|Primary Purpose: Treatment	2002-01-10	2005-02-11	2009-12-21	2003-06-27	NA	2020-04-08	https://ClinicalTrials.gov/show/NCT00030446	1								1
NCT00033605	2002	0	3	Octreotide in Preventing Diarrhea in Patients Who Are Undergoing Radiation Therapy to the Pelvis	Completed	Drug: octreotide acetate|Other: placebo|Radiation: radiation	Reduction of diarrhea as measured by NCI CTC version 2.0 weekly during pelvic radiotherapy|Reduction of patient-reported bowel dysfunction as assessed by the bowel function questionnaire weekly during radiotherapy, weekly for 4 weeks after radiotherapy, and 12 and 24 months after completion of radiotherapy|Toxicity as assessed by NCI CTC version 2.0 weekly during pelvic radiotherapy|Importance th…	Phase 3	130	Allocation: Randomized|Intervention Model: Parallel Assignment|Masking: Double (Participant, Investigator)|Primary Purpose: Supportive Care	2002-04-01	2006-07-01	2006-07-01	2003-01-27	NA	2016-07-13	https://ClinicalTrials.gov/show/NCT00033605															1
NCT00034151	2002	0	2	Safety and Efficacy of S-8184 in Second Line Treatment of Stage III or IV Ovarian Cancer	Completed	Drug: S-8184 Paclitaxel Injectable Emulsion	Determine the objective and partial response rates|Time to progression, duration of response and duration of survival	Phase 2	52	Allocation: Non-Randomized|Intervention Model: Single Group Assignment|Masking: None (Open Label)|Primary Purpose: Treatment	2002-03-01	2007-09-01	2007-09-01	2002-04-24	NA	2009-06-04	https://ClinicalTrials.gov/show/NCT00034151		1
NCT00034281	2002	0	1	Safety and Tolerability Study of TAK-165 in Subjects With Tumors Expressing HER2	Completed	Drug: TAK-165	Dose Limiting Toxicity|Maximum Tolerated Dose|Optimal Dosing for Phase II Studies.|Clinical Pharmacokinetic Profile of TAK-165|Response Evaluation Criteria in Solid Tumors Documentation of Objective Tumor Response.	Phase 1	16	Allocation: Non-Randomized|Intervention Model: Single Group Assignment|Masking: None (Open Label)|Primary Purpose: Treatment	2002-06-01	2003-09-01	2003-09-01	2002-04-25	NA	2012-02-02	https://ClinicalTrials.gov/show/NCT00034281												1
NCT00036751	2002	0	2	Imatinib Mesylate in Treating Patients With Stage III or Stage IV Ovarian Epithelial or Primary Peritoneal Cancer	Completed	Drug: imatinib mesylate|Other: laboratory biomarker analysis	Response rate (complete and partial confirmed response)|Toxicity as assessed by NCI Common Toxicity Criteria version 2.0	Phase 2	40	Allocation: N/A|Intervention Model: Single Group Assignment|Masking: None (Open Label)|Primary Purpose: Treatment	2002-04-01	2007-08-01	NA	2003-01-27	NA	2013-01-24	https://ClinicalTrials.gov/show/NCT00036751		1										1
NCT00036959	2002	0	1	ABT-751 in Treating Young Patients With Refractory Solid Tumors	Completed	Drug: ABT-751	NA	Phase 1	90	Masking: None (Open Label)|Primary Purpose: Treatment	2002-03-01	2010-02-01	2010-02-01	2003-01-27	NA	2012-03-15	https://ClinicalTrials.gov/show/NCT00036959		1
NCT00039585	2002	0	2	Imatinib Mesylate in Treating Patients With Refractory or Relapsed Ovarian Epithelial, Fallopian Tube, or Primary Peritoneal Cancer, or Ovarian Low Malignant Potential Tumor	Completed	Drug: imatinib mesylate	Clinical response in patients with epithelial ovarian cancer as measured by CT scan of chest, abdomen, and pelvis every 8 weeks|Corr. of biochem. modulation of signal transduction pathways downstream of platelet-derived growth factor receptor (PDGFR) and c-kit tyrosine kinase by tumor lysate microarray analysis in biopsy tissue with patient outcome at baseline and at 4 wks|Correlation of PDGFR an…	Phase 2	NA	Masking: None (Open Label)|Primary Purpose: Treatment	2002-05-01	2006-02-01	NA	2003-01-27	NA	2015-04-30	https://ClinicalTrials.gov/show/NCT00039585												1
NCT00041041	2002	0	2	Imatinib Mesylate in Treating Patients With Persistent or Recurrent Ovarian Epithelial or Primary Peritoneal Cancer	Completed	Drug: imatinib mesylate|Other: laboratory biomarker analysis	Progression-free survival|Frequency and severity of adverse effects as assessed by CTC|Duration of overall survival|Duration of progression-free survival|Frequency of clinical response (partial and complete response)|Prognostic variables: initial performance status, age, platinum sensitivity, and mucinous (or clear cell) histology	Phase 2	60	Allocation: N/A|Intervention Model: Single Group Assignment|Masking: None (Open Label)|Primary Purpose: Treatment	2002-06-01	2007-01-01	NA	2003-01-27	NA	2013-02-20	https://ClinicalTrials.gov/show/NCT00041041												1
NCT00043082	2002	0	3	S0200 Carboplatin With or Without Doxil in Patients With Recurrent Ovarian Cancer	Completed	Drug: carboplatin|Drug: pegylated liposomal doxorubicin hydrochloride	overall survival|progression free survival and response|side effects	Phase 3	61	Allocation: Randomized|Intervention Model: Parallel Assignment|Masking: None (Open Label)|Primary Purpose: Treatment	2002-08-01	2007-06-01	2011-07-01	2003-01-27	NA	2015-10-26	https://ClinicalTrials.gov/show/NCT00043082	1		1		1
NCT00045175	2002	0	1	UCN-01 and Topotecan in Treating Patients With Recurrent Ovarian Epithelial Cancer, Fallopian Tube Cancer, or Primary Peritoneal Cavity Cancer	Completed	Drug: 7-hydroxystaurosporine|Drug: topotecan hydrochloride	NA	Phase 1	33	Allocation: N/A|Intervention Model: Single Group Assignment|Masking: None (Open Label)|Primary Purpose: Treatment	2002-06-01	2013-06-01	NA	2003-01-27	NA	2016-06-23	https://ClinicalTrials.gov/show/NCT00045175			1									1
NCT00045292	2002	0	3	Valacyclovir in Preventing Cytomegalovirus Infection in Patients Who Are Undergoing Donor Stem Cell Transplantation	Completed	Drug: acyclovir|Drug: acyclovir sodium|Drug: valacyclovir	NA	Phase 3	NA	Allocation: Randomized|Masking: Double|Primary Purpose: Supportive Care	2002-04-01	NA	2004-10-01	2003-01-27	NA	2010-09-21	https://ClinicalTrials.gov/show/NCT00045292				1
NCT00045682	2002	0	2	CT-2103 in Treating Patients With Recurrent or Persistent Ovarian Epithelial Cancer or Primary Peritoneal Cancer	Completed	Drug: Paclitaxel Poliglumex	Frequency and duration of objective response|Frequency and severity of observed adverse effects|Survival time|Duration of progression-free interval|Change in objective response|Change in observed adverse effects	Phase 2	78	Allocation: N/A|Intervention Model: Single Group Assignment|Masking: None (Open Label)|Primary Purpose: Treatment	2002-09-01	2006-07-15	NA	2003-01-27	NA	2017-07-13	https://ClinicalTrials.gov/show/NCT00045682		1
NCT00046800	2002	0	2	Study of OSI-211 vs. Topotecan in Patients With Relapsed Epithelial Ovarian Cancer	Completed	Drug: OSI-211 (Liposomal Lurtotecan)	NA	Phase 2	80	Allocation: Randomized|Intervention Model: Parallel Assignment|Masking: None (Open Label)|Primary Purpose: Treatment	2002-09-01	NA	2003-03-01	2002-10-04	NA	2011-10-20	https://ClinicalTrials.gov/show/NCT00046800			1
NCT00049556	2002	0	2	Gefitinib in Treating Patients With Cervical Cancer	Completed	Drug: gefitinib|Other: immunohistochemistry staining method|Other: surface-enhanced laser desorption/ionization-time of flight mass spectrometry|Procedure: biopsy|Procedure: sentinel lymph node biopsy	Biochem. modulation of EGFR signal transduction pathways in tumor by tissue lysate array reduction in phosphorylation of EGFR , AKT, and ERK in tumor biopsies at baseline and at 4 weeks during therapy|Biochem. modulation of EGFR signal transduction pathways in skin biopsy tissue by tissue lysate array reduction in phosphorylation of EGFR , AKT, and ERK in skin biopsies at baseline and at 4 weeks …	Phase 2	NA	Primary Purpose: Treatment	2002-10-01	NA	2006-08-01	2003-01-27	NA	2013-06-20	https://ClinicalTrials.gov/show/NCT00049556									1
NCT00050414	2002	0	2	A Study of Trabectedin in Patients With Advanced Ovarian Cancer	Completed	Drug: Trabectedin|Drug: Dexamethasone	Number of patients with objective response|The number of patients with an unbiased objective response|Progression-free survival|Time to progression|Overall survival|Duration of response|Duration of stable disease|Cancer antigen 125 (CA125) response|The number of patients with adverse events	Phase 2	147	Allocation: N/A|Intervention Model: Single Group Assignment|Masking: None (Open Label)|Primary Purpose: Treatment	2002-10-01	NA	2005-09-01	2002-12-10	NA	2013-01-10	https://ClinicalTrials.gov/show/NCT00050414	1					1									1
NCT00052468	2002	0	3	Carboplatin/Paclitaxel +/-Gemcitabine in Treating Patients With Ovarian Epithelial or Fallopian Tube Cancer	Completed	Drug: TCG|Drug: TC	Overall Survival|Progression Free Survival	Phase 3	1742	Allocation: Randomized|Intervention Model: Factorial Assignment|Masking: None (Open Label)|Primary Purpose: Treatment	2002-08-01	2009-07-01	2011-01-01	2003-01-27	NA	2014-06-25	https://ClinicalTrials.gov/show/NCT00052468	1	1		1
NCT00055614	2002	0	1	Topotecan in Treating Patients With Advanced Ovarian Epithelial, Fallopian Tube, or Primary Peritoneal Cancer	Completed	Drug: topotecan hydrochloride|Procedure: adjuvant therapy	NA	Phase 1	20	Primary Purpose: Treatment	2002-05-01	NA	2007-10-01	2003-03-07	NA	2013-06-26	https://ClinicalTrials.gov/show/NCT00055614			1
NCT00058435	2002	0	1	Monoclonal Antibody Vaccine Therapy in Treating Patients With Ovarian Epithelial, Fallopian Tube, or Peritoneal Cancer	Completed	Biological: abagovomab	NA	Phase 1	NA	Allocation: Randomized|Masking: None (Open Label)|Primary Purpose: Treatment	2002-12-01	2004-03-01	2004-03-01	2003-04-09	NA	2013-06-05	https://ClinicalTrials.gov/show/NCT00058435						1
NCT00061308	2002	0	2	Second-line Intravenous Treatment For Recurrent Platinum-Sensitive Ovarian, Fallopian, Or Peritoneal Cancer	Completed	Drug: Topotecan|Drug: Gemcitabine	response rate|response duration time to response time to progression survival safety	Phase 2	75	Allocation: Non-Randomized|Masking: None (Open Label)|Primary Purpose: Treatment	2002-12-01	2004-09-01	NA	2003-05-28	NA	2017-06-09	https://ClinicalTrials.gov/show/NCT00061308			1	1
NCT00082654	2002	0	0	Study of the Emotional Needs of Caregivers of Stem Cell Transplantation Patients	Completed	Procedure: psychosocial assessment and care	NA	Not Applicable	NA	NA	2002-03-01	2004-10-01	2004-10-01	2004-05-19	NA	2010-09-21	https://ClinicalTrials.gov/show/NCT00082654																			1
NCT00117442	2002	0	2	A Study of Carboplatin/Paclitaxel With Pegfilgrastim Supported by Haematopoietic Progenitor Cell Re-Infusion in Whole Blood	Completed	Drug: carboplatin|Drug: paclitaxel|Drug: pegfilgrastim	PBPC mobilization profiles and success rate of achieving planned chemotherapy administration on time.|PBPC kinetics and response to chemotherapy treatment	Phase 2	61	Allocation: Randomized|Intervention Model: Parallel Assignment|Masking: None (Open Label)|Primary Purpose: Treatment	2002-08-01	2004-08-01	2004-12-01	2005-07-07	NA	2013-05-13	https://ClinicalTrials.gov/show/NCT00117442	1	1
NCT00183794	2002	1	2	Clinical Trial of Docetaxel in Combination With Gemcitabine in Platinum-Resistant Ovarian Cancer and Primary Peritoneal Carcinoma	Completed	Drug: Docetaxel and Gemcitabine	Tumor Response Type: CR, PR, SD or PD|Median Time to Progression (Months)	Phase 2	20	Allocation: Non-Randomized|Intervention Model: Single Group Assignment|Masking: None (Open Label)|Primary Purpose: Treatment	2002-11-01	2009-05-01	2010-05-01	2005-09-16	2013-01-25	2014-05-22	https://ClinicalTrials.gov/show/NCT00183794		1		1
NCT00191607	2002	0	3	A Randomized Trial for Patients With Platinum Resistant Ovarian, Fallopian or Primary Peritoneal Cancer.	Completed	Drug: Gemcitabine|Drug: liposomal doxorubicin	- Progression free survival (PFS) in patients who have failed one, but no more than two, prior treatments|Secondary objectives:|Response rate|Duration of response|Time to treatment failure|Survival|Quality of life	Phase 3	162	Allocation: Randomized|Intervention Model: Crossover Assignment|Masking: None (Open Label)|Primary Purpose: Treatment	2002-07-01	NA	2005-11-01	2005-09-19	NA	2007-01-26	https://ClinicalTrials.gov/show/NCT00191607			1	1	1
NCT00191646	2002	1	3	An Ovarian, Primary Peritoneal or Fallopian Tube Cancer Study for Patients That Have Not Received Prior Chemotherapy	Completed	Drug: Gemcitabine|Drug: Paclitaxel|Drug: Carboplatin	Progression Free Survival (PFS)|Proportion of Participants With Response (Response Rate)|Time to Treatment Failure|Overall Survival	Phase 3	919	Allocation: Randomized|Intervention Model: Crossover Assignment|Masking: None (Open Label)|Primary Purpose: Treatment	2002-10-01	2009-08-01	2009-08-01	2005-09-19	2010-09-09	2011-03-04	https://ClinicalTrials.gov/show/NCT00191646	1	1		1
NCT00193297	2002	0	2	Topotecan Plus Paclitaxel and Carboplatin in the Initial Treatment of Advanced Ovarian and Primary Peritoneal Carcinoma	Completed	Drug: Topotecan|Drug: Paclitaxel|Drug: Carboplatin	Overall response rate|Overall toxicity	Phase 2	50	Allocation: Non-Randomized|Intervention Model: Single Group Assignment|Masking: None (Open Label)|Primary Purpose: Treatment	2002-02-01	2005-06-01	2006-06-01	2005-09-19	NA	2011-05-03	https://ClinicalTrials.gov/show/NCT00193297	1	1	1
NCT00214058	2002	0	2	Weekly Carboplatin/Docetaxel for Recurrent Ovarian/Peritoneal Cancer	Completed	Drug: Carboplatin|Drug: Docetaxel	Safety and Efficacy|QOL	Phase 2	36	Allocation: Non-Randomized|Intervention Model: Single Group Assignment|Masking: None (Open Label)|Primary Purpose: Treatment	2002-08-01	NA	2006-02-01	2005-09-21	NA	2019-11-19	https://ClinicalTrials.gov/show/NCT00214058	1	1
NCT00217555	2002	0	2	Gemcitabine and Topotecan in Treating Patients With Recurrent or Persistent Ovarian, Fallopian Tube, or Primary Peritoneal Cavity Cancer	Completed	Drug: gemcitabine hydrochloride|Drug: topotecan hydrochloride	Toxicity|Response rate|Quality of life|Progression-free survival|Overall survival	Phase 2	NA	Masking: None (Open Label)|Primary Purpose: Treatment	2002-07-01	2006-02-01	NA	2005-09-22	NA	2010-09-21	https://ClinicalTrials.gov/show/NCT00217555			1	1
NCT00228319	2002	0	2	Treatment of Newly Diagnosed Ovarian Cancer With Antioxidants	Completed	Dietary Supplement: Oral Ascorbic Acid|Drug: Paclitaxel|Drug: Carboplatin|Drug: Sodium Ascorbate|Dietary Supplement: Oral Mixed natural Carotenoids with Vitamin A|Dietary Supplement: Vitamin E	Adverse events by NCI CTC version 3.0|Quality of Life Questionnaire|Blood chemistry|CA-125 analysis|complete CBC with differential	Phase 1|Phase 2	27	Allocation: Randomized|Intervention Model: Parallel Assignment|Masking: None (Open Label)|Primary Purpose: Treatment	2002-10-01	2007-08-01	2007-08-01	2005-09-28	NA	2018-06-19	https://ClinicalTrials.gov/show/NCT00228319	1	1
NCT00253539	2002	0	2	Arzoxifene or Tamoxifen in Preventing Breast Cancer in Premenopausal Women at High Risk for Breast Cancer	Completed	Drug: arzoxifene hydrochloride|Drug: tamoxifen citrate|Other: placebo	Ki67 in breast tissue of enrolled patients|Toxicity	Phase 2	3	Allocation: Randomized|Intervention Model: Parallel Assignment|Masking: Double (Participant, Investigator)|Primary Purpose: Prevention	2002-01-01	2005-04-01	2005-04-01	2005-11-15	NA	2011-04-13	https://ClinicalTrials.gov/show/NCT00253539															1
NCT00346385	2002	0	1	BB-10901 in Treating Patients With Relapsed or Refractory Solid Tumors	Completed	Drug: BB-10901	Safety and tolerability assessed by toxicity evaluation and prothrombin time assessments|Pharmacokinetics assessed by measuring intact conjugate and total huN901 antibody concentration for each time point and dose level|Efficacy assessed by measuring response (complete or partial response) and biomarker levels of neuron-specific enolase and soluble neural cell adhesion molecules (NCAM)	Phase 1	97	Allocation: Non-Randomized|Intervention Model: Single Group Assignment|Masking: None (Open Label)|Primary Purpose: Treatment	2002-03-01	2011-10-01	2011-10-01	2006-06-29	NA	2015-03-26	https://ClinicalTrials.gov/show/NCT00346385		1				1
NCT00445731	2002	0	0	A Structured Walking Program or Standard Therapy in Cancer Patients Undergoing a Donor Bone Marrow Transplant	Completed	Behavioral: exercise intervention|Procedure: management of therapy complications|Procedure: observation	Difference in functional status as measured by Karnofsky performance scores at day 0 of allogeneic bone marrow transplantation and at day 100 post-transplantation|Survival at day 100 and at 1 year post-transplantation|Patient satisfaction with the suggested exercise regimen as measured by the Wilcoxon test using a 5-point rating scale	Not Applicable	115	Allocation: Randomized|Primary Purpose: Supportive Care	2002-05-01	2006-02-01	2006-02-01	2007-03-09	NA	2014-09-08	https://ClinicalTrials.gov/show/NCT00445731																			1
NCT00510653	2002	1	2	Gleevec Study for Patients With Ovarian Cancer	Completed	Drug: Imatinib Mesylate	Overall Response Rate (ORR)	Phase 2	73	Allocation: N/A|Intervention Model: Single Group Assignment|Masking: None (Open Label)|Primary Purpose: Treatment	2002-03-01	2012-02-01	2012-02-01	2007-08-02	2013-08-23	2013-08-23	https://ClinicalTrials.gov/show/NCT00510653		1										1
NCT00515372	2002	0	1	Depression Treatment and Screening in Ovarian Cancer Patients	Active, not recruiting	Other: Telephone Counseling|Other: Usual Care	Patient Responses to Questionnaire Assessment of Depression Measures	Phase 1	409	Allocation: Randomized|Intervention Model: Parallel Assignment|Masking: None (Open Label)|Primary Purpose: Treatment	2002-12-20	2027-12-31	2027-12-31	2007-08-13	NA	2022-09-26	https://ClinicalTrials.gov/show/NCT00515372																						1
NCT02728622	2002	0	3	Chemotherapy vs Hormonal Treatment in Platinum-resistant Ovarian Cancer Resistant or Refractory to Platinum and Taxane	Completed	Drug: Tamoxifen|Drug: Chemotherapy	Quality-adjusted survival|progression-free survival|overall survival	Phase 3	241	Allocation: Randomized|Intervention Model: Parallel Assignment|Masking: None (Open Label)|Primary Purpose: Treatment	2002-03-01	2008-01-01	2009-01-01	2016-04-05	NA	2016-04-05	https://ClinicalTrials.gov/show/NCT02728622		1	1		1										1
NCT00277160	2002	0	4	A Study of Primary Prophylaxis With Neulasta (Pegfilgrastim) Versus Secondary Prophylaxis After Chemotherapy in Elderly Subjects (>/= 65 Years Old) With Cancer	Completed	Drug: Neulasta (pegfilgrastim)	Incidence of febrile neutropenia, defined by ANC < 1.0 x 10^9/L and temperature 鈮?38o C on the same day|Incidence of grade 3 and 4 neutropenia|Dose delays or dose reductions|Incidence of febrile neutropenia with a more strict definition (ANC < 0.5 x 10^9/L and temperature 鈮?38o C), on the same day	Phase 4	852	Allocation: Randomized|Intervention Model: Single Group Assignment|Masking: None (Open Label)|Primary Purpose: Prevention	2002-06-01	2004-11-01	2005-01-01	2006-01-16	NA	2010-10-08	https://ClinicalTrials.gov/show/NCT00277160
NCT00121030	2002	0	2	Treatment for Patients With Gynecological Malignancies Who Suffer From Anemia Due to Chemotherapy	Completed	Drug: darbepoetin alfa|Drug: recombinant human erythropoietin (rHuEPO)	Anemia correction|Patient preference|Activities of daily living	Phase 2	NA	Allocation: Randomized|Intervention Model: Parallel Assignment|Masking: None (Open Label)|Primary Purpose: Treatment	2002-10-01	NA	2003-12-01	2005-07-21	NA	2007-12-24	https://ClinicalTrials.gov/show/NCT00121030
NCT00041080	2003	1	3	Tamoxifen Compared With Thalidomide in Treating Women With Ovarian Epithelial Cancer, Fallopian Tube Cancer, or Primary Peritoneal Cancer	Completed	Drug: tamoxifen citrate|Drug: thalidomide|Other: laboratory biomarker analysis	Median Progression-free Survival	Phase 3	139	Allocation: Randomized|Intervention Model: Parallel Assignment|Masking: None (Open Label)|Primary Purpose: Treatment	2003-02-01	2011-01-01	2011-01-01	2003-01-27	2013-09-16	2019-07-30	https://ClinicalTrials.gov/show/NCT00041080														1	1
NCT00051948	2003	0	2	TLK286 in Combination With Paraplatin (Carboplatin) in Recurrent Ovarian Cancer	Completed	Drug: TLK286	NA	Phase 1|Phase 2	28	Allocation: Non-Randomized|Intervention Model: Single Group Assignment|Masking: None (Open Label)|Primary Purpose: Treatment	2003-01-01	2005-01-01	2005-01-01	2003-01-22	NA	2011-07-25	https://ClinicalTrials.gov/show/NCT00051948	1
NCT00052065	2003	0	2	TLK286 in Combination With Doxil in Platinum Refractory or Resistant Ovarian Cancer	Completed	Drug: TLK286	NA	Phase 1|Phase 2	28	Allocation: Non-Randomized|Intervention Model: Single Group Assignment|Masking: None (Open Label)|Primary Purpose: Treatment	2003-02-01	2006-03-01	2006-03-01	2003-01-23	NA	2011-07-25	https://ClinicalTrials.gov/show/NCT00052065			1		1
NCT00053352	2003	1	3	Surgery and Combination Chemotherapy in Treating Children With Extracranial Germ Cell Tumors	Completed	Procedure: conventional surgery|Drug: cisplatin|Drug: etoposide|Biological: bleomycin sulfate|Other: laboratory biomarker analysis	Event-Free Survival (EFS)|Overall Survival (OS)|Days Hospitalized for Patients Who Receive Chemotherapy|Toxicity Associated With Chemotherapy: Grade 3 or Higher. Toxicity as Assessed by the Common Terminology Criteria for Adverse Events (CTCAE) v4.0	Phase 3	302	Allocation: Non-Randomized|Intervention Model: Single Group Assignment|Masking: None (Open Label)|Primary Purpose: Treatment	2003-11-03	2013-10-01	2021-06-30	2003-01-28	2017-12-08	2021-07-13	https://ClinicalTrials.gov/show/NCT00053352	1		1		1
NCT00053365	2003	1	2	Irofulven in Treating Patients With Recurrent or Persistent Ovarian Epithelial or Primary Peritoneal Cancer	Completed	Drug: irofulven	Tumor Response|Frequency and Severity of Observed Adverse Events, Grade 3 or Higher According to the National Cancer Institute Common Toxicity Criteria (NCI CTC) v2.0|Progression-free Survival	Phase 2	61	Allocation: N/A|Intervention Model: Single Group Assignment|Masking: None (Open Label)|Primary Purpose: Treatment	2003-06-01	2010-07-01	2010-07-01	2003-01-28	2013-12-19	2019-07-24	https://ClinicalTrials.gov/show/NCT00053365	1
NCT00054119	2003	0	2	Karenitecin in Treating Patients With Persistent or Recurrent Ovarian Epithelial Cancer or Primary Peritoneal Cancer	Completed	Drug: Cositecan|Other: Pharmacological Study	Frequency of objective response|Duration of objective response|Frequency of observed adverse effects, graded according to CTC version 2.0|Severity of observed adverse effects, graded according to CTC version 2.0|Survival time for all patients|Duration of progression-free interval for all patients	Phase 2	27	Allocation: N/A|Intervention Model: Single Group Assignment|Masking: None (Open Label)|Primary Purpose: Treatment	2003-01-01	2005-09-30	NA	2003-02-06	NA	2017-07-13	https://ClinicalTrials.gov/show/NCT00054119			1
NCT00055705	2003	0	1	PV701 in Treating Patients With Advanced or Recurrent Peritoneal Cancer	Completed	Biological: PV701	NA	Phase 1	NA	Masking: None (Open Label)|Primary Purpose: Treatment	2003-01-01	NA	NA	2003-03-07	NA	2011-04-26	https://ClinicalTrials.gov/show/NCT00055705						1
NCT00057720	2003	0	3	TLK286 (Telcyta) vs. Doxil/Caelyx or Hycamtin in Platinum Refractory or Resistant Ovarian Cancer	Completed	Drug: TLK286 HCl for injection|Drug: topotecan hydrochloride for injection|Drug: doxorubicin HCl liposome injection	NA	Phase 3	440	Allocation: Randomized|Masking: None (Open Label)|Primary Purpose: Treatment	2003-06-01	2006-12-01	2006-12-01	2003-04-08	NA	2011-07-25	https://ClinicalTrials.gov/show/NCT00057720			1		1
NCT00058552	2003	1	2	A Study to Evaluate the Effect of HER2 Activation on rhuMAb 2C4 (Pertuzumab) in Subjects With Advanced Ovarian Cancer	Completed	Drug: Pertuzumab (rhuMAb 2C4)	Percentage of Participants With Best Overall Response of Complete Response (CR) or Partial Response (PR) Determined by Response Evaluation Criteria in Solid Tumors (RECIST) Version (v) 1.1 or Cancer Antigen 125 (CA-125) Changes|Percentage of Participants With Disease Progression or Death (Progression Free Survival [PFS])|Median Time of PFS|Duration of Response|Percentage of Participants Who Died|…	Phase 2	129	Masking: None (Open Label)|Primary Purpose: Treatment	2003-05-01	2004-07-01	2004-07-01	2003-04-09	2015-06-23	2017-03-08	https://ClinicalTrials.gov/show/NCT00058552						1			1
NCT00059618	2003	0	1	PS-341 Plus Carboplatin in Platinum and Taxane Resistant Recurrent Ovarian Cancer, Primary Peritoneal Cancer, and Fallopian Tube Cancer	Completed	Drug: PS-341 (Bortezomib)|Drug: Carboplatin	Maximum Tolerated Dose (MTD) of Bortezomib with Carboplatin Chemotherapy	Phase 1	21	Allocation: Non-Randomized|Intervention Model: Single Group Assignment|Masking: None (Open Label)|Primary Purpose: Treatment	2003-04-01	2007-04-01	2007-04-01	2003-04-30	NA	2012-08-02	https://ClinicalTrials.gov/show/NCT00059618	1	1
NCT00059787	2003	1	2	Erlotinib Plus Carboplatin and Paclitaxel in Ovarian Carcinoma	Completed	Drug: paclitaxel|Drug: carboplatin|Drug: erlotinib	Pathologic Complete Response Rates|The Percentage of Participants Experiencing Toxicty (Grade 2 and Grade 3/4) Associated With the Combined Regimen|To Measure EGFR Gene Amplification in Tumor Specimens|To Determine Progession Free Survival With the Addition of OSI-774 (Tarceva) to the Combination of Paclitaxel and Carboplatin|To Determine the Tolerability of Twelve Months of Maintenance Treatment	Phase 2	56	Allocation: N/A|Intervention Model: Single Group Assignment|Masking: None (Open Label)|Primary Purpose: Treatment	2003-04-01	2010-05-01	2010-05-01	2003-05-07	2015-12-01	2015-12-01	https://ClinicalTrials.gov/show/NCT00059787	1	1							1
NCT00060021	2003	0	0	Acupuncture in Treating Mucositis-Related Pain Caused by Chemotherapy in Patients Undergoing Stem Cell Transplantation	Completed	Procedure: acupuncture therapy|Procedure: management of therapy complications|Procedure: pain therapy	NA	Not Applicable	NA	Allocation: Randomized|Masking: Double|Primary Purpose: Supportive Care	2003-03-01	NA	NA	2003-05-07	NA	2015-04-30	https://ClinicalTrials.gov/show/NCT00060021																			1
NCT00060359	2003	0	1	Polyglutamate Paclitaxel and Carboplatin in Treating Patients With Ovarian Epithelial, Peritoneal, or Fallopian Tube Cancer	Completed	Drug: Carboplatin|Drug: Paclitaxel Poliglumex|Other: Pharmacological Study	Feasibility, in terms of incidence of DLT, as assessed by CTC version 2.0|Maximum tolerated dose (MTD) as assessed by CTC version 2.0|Incidence of cumulative toxicity|Pharmacokinetics and pharmacodynamics of conjugated taxanes, unconjugated paclitaxel and carboplatin, as assessed by serum and urine measurements|Progression-free survival|Response	Phase 1	32	Allocation: N/A|Intervention Model: Single Group Assignment|Masking: None (Open Label)|Primary Purpose: Treatment	2003-04-01	2009-01-01	NA	2003-05-07	NA	2015-05-08	https://ClinicalTrials.gov/show/NCT00060359	1	1
NCT00060372	2003	0	1	Ipilimumab After Allogeneic Stem Cell Transplant in Treating Patients With Persistent or Progressive Cancer	Completed	Drug: ipilimumab|Drug: therapeutic allogeneic lymphocytes	Incidence of grade 3 and 4 acute GVHD based on NCI CTC|Incidence of graft rejection following ipilimumab defined as the percentage of patients entered who demonstrate =< 10% donor T-cell chimerism|Autoimmune reaction defined as >= grade 3 dysfunction of a vital organ or the graft|Polyclonal T-cell activation monitored by clinical assessment and laboratory evidence (anti CD3, CD4, CD8) and markers…	Phase 1	21	Allocation: N/A|Intervention Model: Single Group Assignment|Masking: None (Open Label)|Primary Purpose: Treatment	2003-04-01	2008-04-01	NA	2003-05-07	NA	2013-03-27	https://ClinicalTrials.gov/show/NCT00060372						1	1
NCT00063401	2003	0	2	Phase II Study in Patients With Epidermal Growth Factor Receptor (EGFR) + Advanced Stage Ovarian, Primary Peritoneal and Fallopian Tube Cancer	Completed	Biological: Cetuximab:|Drug: Paclitaxel|Drug: Carboplatin	To determine the progression-free survival obtained with cetuximab (C225)/paclitaxel/carboplatin in subjects with newly diagnosed advanced stage ovarian, primary peritoneal, or fallopian tube cancer.|To determine clinical and/or pathological response rates with cetuximab (C225)/paclitaxel/carboplatin in subjects with newly diagnosed advanced stage ovarian, primary peritoneal, or fallopian tube ca…	Phase 2	39	Allocation: Non-Randomized|Intervention Model: Single Group Assignment|Masking: None (Open Label)|Primary Purpose: Treatment	2003-09-01	2006-06-01	2006-06-01	2003-06-27	NA	2010-04-08	https://ClinicalTrials.gov/show/NCT00063401	1	1				1									1
NCT00063895	2003	0	2	Erlotinib in Treating Patients With Advanced Non-Small Cell Lung Cancer, Ovarian Cancer, or Squamous Cell Carcinoma of the Head and Neck	Completed	Drug: erlotinib hydrochloride|Other: pharmacological study|Other: pharmacogenomic studies|Other: laboratory biomarker analysis	Rate of diarrhea and skin rash across the short, medium, and long genotype frequencies of the CA polymorphism|Pharmacodynamic effects of erlotinib hydrochloride on EGFR activity and MAP kinase signaling|Observed anti-tumor responses|All observed toxicities|Erlotinib hydrochloride AUC	Phase 1|Phase 2	80	Allocation: N/A|Intervention Model: Single Group Assignment|Masking: None (Open Label)|Primary Purpose: Treatment	2003-04-01	2005-10-01	NA	2003-07-09	NA	2013-01-09	https://ClinicalTrials.gov/show/NCT00063895									1
NCT00066404	2003	0	1	Intrapleural BG00001 in Treating Patients With Malignant Pleural Mesothelioma or Malignant Pleural Effusions	Completed	Biological: recombinant adenovirus-hIFN-beta	NA	Phase 1	NA	Primary Purpose: Treatment	2003-04-01	2006-01-01	2006-01-01	2003-08-07	NA	2020-05-13	https://ClinicalTrials.gov/show/NCT00066404						1
NCT00066456	2003	0	1	Radiation Therapy to the Abdomen Plus Docetaxel in Treating Patients With Recurrent or Persistent Advanced Ovarian, Peritoneal, or Fallopian Tube Cancer	Completed	Radiation: 3-Dimensional Conformal Radiation Therapy|Drug: Chemosensitization/Potentiation Therapy|Drug: Docetaxel	Incidence of acute toxicity, graded using Common Toxicity Criteria version 2.0|Incidence of patients with chronic toxicity assessed by Common Toxicity Criteria version 2.0 Radiation Therapy Oncology Group/European Organization for Research and Treatment of Cancer (CTC v2.0 RTOG/EORTC) late radiation morbidity scoring	Phase 1	13	Allocation: N/A|Intervention Model: Single Group Assignment|Masking: None (Open Label)|Primary Purpose: Treatment	2003-09-01	2010-07-01	NA	2003-08-07	NA	2016-02-11	https://ClinicalTrials.gov/show/NCT00066456		1
NCT00066729	2003	1	1	Vaccine Therapy in Treating Patients With Ovarian Epithelial, Primary Peritoneal, or Fallopian Tube Cancer	Completed	Biological: NY-ESO-1 peptide vaccine	Number of Patients With Dose Limiting Toxicities (DLTs)|Number of Patients Developing NY-ESO-1 Antibodies After Treatment|Number of Patients With NY-ESO-1b-Specific CD8+ T Cells Measured by Tetramer Analysis|Number of Patients With NY-ESO-1b-Specific Activated CD8+ T Cells Measured by ELISPOT|Number of Patients With NY-ESO-1b-specific Delayed-type Hypersensitivity (DTH)	Phase 1	9	Allocation: N/A|Intervention Model: Single Group Assignment|Masking: None (Open Label)|Primary Purpose: Treatment	2003-06-23	2006-05-09	2013-08-01	2003-08-07	2021-09-16	2021-09-16	https://ClinicalTrials.gov/show/NCT00066729						1
NCT00069160	2003	1	2	Tariquidar and Docetaxel to Treat Patients With Lung, Ovarian, Renal and Cervical Cancer	Completed	Drug: docetaxel|Drug: tariquidar|Other: 99mTc-sestamibi imaging	Geometric Mean of Maximum Concentration of the Drug (Cmax)|The Number of Participants With Adverse Events.|Geometric Mean of Area Under Curve (AUC0)-24|Clinical Response Rate|Percent Increase in Sestamibi Area Under Curve (AUC) in Liver After Tariquidar|Percent Increase in Sestamibi Area Under Curve (AUC) in Tumor Tissue	Phase 2	48	Allocation: Randomized|Intervention Model: Single Group Assignment|Masking: None (Open Label)|Primary Purpose: Treatment	2003-09-01	2009-12-01	2009-12-01	2003-09-16	2012-10-12	2012-10-12	https://ClinicalTrials.gov/show/NCT00069160		1
NCT00069901	2003	0	2	Phase II CT-2103/Carboplatin in Ovarian Cancer	Completed	Drug: CT-2103 (poly(L)glutamate-paclitaxel)|Drug: carboplatin	NA	Phase 2	82	Allocation: Non-Randomized|Intervention Model: Single Group Assignment|Masking: None (Open Label)|Primary Purpose: Treatment	2003-02-01	2005-11-01	2006-09-01	2003-10-06	NA	2008-09-22	https://ClinicalTrials.gov/show/NCT00069901	1	1
NCT00070096	2003	0	2	Ixabepilone in Treating Patients With Advanced Cisplatin-Refractory Germ Cell Tumors	Completed	Drug: ixabepilone	Efficacy|Safety	Phase 2	29	Masking: None (Open Label)|Primary Purpose: Treatment	2003-08-01	NA	2007-06-01	2003-10-07	NA	2013-06-24	https://ClinicalTrials.gov/show/NCT00070096	1
NCT00072410	2003	1	1	Radiolabeled Monoclonal Antibody in Treating Patients With Advanced Ovarian Epithelial Cancer	Completed	Biological: 90Y-hu3S193|Biological: 111In-hu3S193	Number of Patients With Dose-limiting Toxicities (DLTs)|Clearance as Measured by the Half-life (T1/2) of the Elimination Phase|Number of Patients With Human Anti-human Antibodies (HAHA) After Treatment	Phase 1	7	Allocation: Non-Randomized|Intervention Model: Sequential Assignment|Masking: None (Open Label)|Primary Purpose: Treatment	2003-11-01	2005-05-01	2006-11-15	2003-11-06	2021-12-21	2021-12-21	https://ClinicalTrials.gov/show/NCT00072410						1
NCT00072566	2003	1	2	Bevacizumab and Low-Dose Cyclophosphamide in Treating Patients With Recurrent Ovarian Epithelial or Primary Peritoneal Cancer	Completed	Biological: Bevacizumab|Drug: Cyclophosphamide|Other: Laboratory Biomarker Analysis	Median Time to Progression|Response Rate Based on the RECIST|Median Overall Survival	Phase 2	70	Allocation: N/A|Intervention Model: Single Group Assignment|Masking: None (Open Label)|Primary Purpose: Treatment	2003-12-01	2008-11-01	2008-11-01	2003-11-05	2015-05-12	2015-05-12	https://ClinicalTrials.gov/show/NCT00072566	1					1		1						1
NCT00073541	2003	0	2	A Study of the Safety and Effects of EMD 72000 in Subjects With Recurrent Ovarian Cancer	Completed	Drug: EMD 72000	NA	Phase 2	38	Masking: None (Open Label)|Primary Purpose: Treatment	2003-04-01	2004-03-01	2004-08-01	2003-11-26	NA	2017-01-20	https://ClinicalTrials.gov/show/NCT00073541									1
NCT00073944	2003	0	1	BCX-1777 in Treating Patients With Refractory Cancer	Completed	Drug: forodesine hydrochloride	NA	Phase 1	NA	Masking: None (Open Label)|Primary Purpose: Treatment	2003-04-01	2005-01-01	NA	2003-12-11	NA	2013-05-30	https://ClinicalTrials.gov/show/NCT00073944				1
NCT00074867	2003	0	2	Study Of An Oral Tyrosine Kinase Inhibitor Of VEGFR-2 To Treat Small-Volume Ovarian, Peritoneal, Fallopian Tube Cancer	Completed	Drug: CP-547,632	At the completion of Stage 1 of the study, it did not meet the objective response criteria to proceed to Stage 2 of the trial.|Given the outcome of the primary objective, analysis of secondary objectives were not formalized.	Phase 2	29	Allocation: Non-Randomized|Intervention Model: Single Group Assignment|Masking: None (Open Label)|Primary Purpose: Treatment	2003-10-01	NA	2004-09-01	2003-12-24	NA	2006-11-07	https://ClinicalTrials.gov/show/NCT00074867								1				1
NCT00075712	2003	0	3	Timing of Surgery and Chemotherapy in Treating Patients With Newly Diagnosed Advanced Ovarian Epithelial, Fallopian Tube, or Primary Peritoneal Cavity Cancer	Completed	Drug: carboplatin|Drug: paclitaxel|Procedure: adjuvant therapy|Procedure: conventional surgery|Procedure: neoadjuvant therapy	Overall survival at 3 years|Progression-free survival|Quality of life by Quality of Life Questionnaire Core 30 Items (QLQ-C30) and QLQ-ovarian cancer (QLQ-OV28)	Phase 2|Phase 3	150	Allocation: Randomized|Primary Purpose: Treatment	2003-09-01	NA	NA	2004-01-13	NA	2013-08-12	https://ClinicalTrials.gov/show/NCT00075712	1	1
NCT00090610	2003	1	2	Second-Line Treatment for Patients With Platinum-Sensitive Ovarian Cancer	Completed	Drug: Docetaxel|Drug: Carboplatin	Progression-free Survival (PFS)|Objective Response Rate|Quality of Life|Recurrence-Free Survival|Median Overall Survival	Phase 2	150	Allocation: Randomized|Intervention Model: Parallel Assignment|Masking: None (Open Label)|Primary Purpose: Treatment	2003-10-01	2009-03-01	2009-10-01	2004-08-31	2013-02-04	2015-02-25	https://ClinicalTrials.gov/show/NCT00090610	1	1
NCT00103545	2003	0	2	Use of ACA 125 in Patients With Ovarian Cancer: Safety and Immune Response	Completed	Biological: ACA 125	Safety, feasibility and tolerability|The primary endpoint is drop-out due to toxicity as the overall measure of feasibility|Duration and strength of the immune response induced by ACA 125 vaccination	Phase 1|Phase 2	36	Allocation: Randomized|Intervention Model: Parallel Assignment|Masking: None (Open Label)|Primary Purpose: Prevention	2003-07-01	NA	2004-08-01	2005-02-11	NA	2006-10-02	https://ClinicalTrials.gov/show/NCT00103545						1
NCT00112086	2003	0	2	OVCA-NAC-P2: Study of Chemotherapy Followed by Cytoreductive Surgery for Ovarian, Tubal and Peritoneal Cancers: JCOG0206	Completed	Drug: Neoadjuvant chemotherapy (Paclitaxel and Carboplatin)	proportion of clinical complete remission|positive predictive value (PPV) of prelaparoscopic diagnosis concerning the origin and histology|proportion of the patients diagnosed as m眉llerian carcinoma by laparoscopic inspection and histopathology of biopsy specimen among those diagnosed by prelaparoscopic findings|PPV of prelaparoscopic diagnosis concerning clinical stage; proportion of the patient…	Phase 2	56	Allocation: Non-Randomized|Intervention Model: Single Group Assignment|Masking: None (Open Label)|Primary Purpose: Treatment	2003-01-01	2007-02-01	2007-02-01	2005-05-30	NA	2016-08-31	https://ClinicalTrials.gov/show/NCT00112086	1	1
NCT00113789	2003	0	2	Evaluating Pegfilgrastim and a Multi-Day Topotecan Regimen in Subjects With Relapsed or Refractory Ovarian Cancer	Completed	Other: PI Discretion	Duration of Grade 4 Neutropenia	Phase 2	21	Allocation: Randomized|Intervention Model: Single Group Assignment|Masking: Double (Participant, Investigator)|Primary Purpose: Treatment	2003-10-01	2005-04-01	2005-04-01	2005-06-13	NA	2009-02-13	https://ClinicalTrials.gov/show/NCT00113789			1
NCT00158379	2003	1	2	Taxol Carboplatin and Erythropoetin	Completed	Drug: Paclitaxel	Progression-free Survival. Progression is Defined According WHO-criteria as Appearance of Any New Lesion or Increase of Existing Lesions by at Least 25%|Toxicity	Phase 2	105	Allocation: N/A|Intervention Model: Single Group Assignment|Masking: None (Open Label)|Primary Purpose: Treatment	2003-07-01	2008-04-01	2008-06-01	2005-09-12	2016-11-25	2017-02-06	https://ClinicalTrials.gov/show/NCT00158379	1	1
NCT00181688	2003	0	2	Iressa (ZD1839) Plus Anastrozole (Arimidex) in Patients With Ovarian Cancer	Completed	Drug: Iressa (ZD1839)|Drug: Arimidex (Anastrozole)	To define the median time to termination of treatment with Iressa and anastrozole in patients with asymptomatic relapsed ovarian cancer.|To define the median time to progression of this patient population|to assess the tumor response and safety of this treatment.	Phase 2	35	Allocation: Non-Randomized|Intervention Model: Single Group Assignment|Masking: None (Open Label)|Primary Purpose: Treatment	2003-10-01	2006-03-01	2006-03-01	2005-09-16	NA	2012-12-05	https://ClinicalTrials.gov/show/NCT00181688									1						1
NCT00189410	2003	0	2	Combination Chemotherapy Consisting of Pegylated Liposomal Doxorubicin and Carboplatin in Malignant Gynecologic Tumours	Completed	Drug: Pegylated Liposomal Doxorubicin and Carboplatin	Tolerance|Response Rate mainly in malignant uterine tumours|Time to Progression mainly in malignant uterine tumours|Overall Survival mainly in malignant uterine tumours	Phase 2	140	Allocation: Non-Randomized|Intervention Model: Single Group Assignment|Masking: None (Open Label)|Primary Purpose: Treatment	2003-06-01	2005-09-01	2006-09-01	2005-09-19	NA	2010-07-20	https://ClinicalTrials.gov/show/NCT00189410	1		1		1
NCT00216112	2003	0	2	Imatinib Mesylate in Combination With Docetaxel for Advanced, Platinum-Refractory Ovarian Cancer	Completed	Drug: Imatinib Mesylate|Drug: Docetaxel	路 To determine response rate (CR, PR and SD) of patients with advanced, platinum-refractory ovarian cancer, whose tumors over-express PDGFR or c-kit receiving imatinib mesylate in combination with docetaxel.|路 To assess the safety and tolerability of imatinib mesylate in combination with docetaxel in patients with advanced, platinum-refractory ovarian cancer, whose tumors over-express PDGFR or c-…	Phase 2	23	Allocation: N/A|Intervention Model: Single Group Assignment|Masking: None (Open Label)|Primary Purpose: Treatment	2003-12-01	2005-10-01	2007-07-01	2005-09-22	NA	2016-02-19	https://ClinicalTrials.gov/show/NCT00216112		1										1
NCT00226915	2003	0	3	Trial of Tri-weekly TJ Versus Weekly TJ for Stage II-IV Mullerian Carcinoma	Completed	Drug: Paclitaxel+Carboplatin	Progression Free Suvaival|Overall Survival|QOL|Adverse Event	Phase 3	637	Allocation: Randomized|Intervention Model: Parallel Assignment|Masking: None (Open Label)|Primary Purpose: Treatment	2003-04-01	2012-06-01	2012-06-01	2005-09-27	NA	2020-02-17	https://ClinicalTrials.gov/show/NCT00226915	1	1
NCT00228358	2003	0	1	Cyclophosphamide or Denileukin Diftitox Followed By Expanding a Patient's Own T Cells in the Laboratory in Treating Patients With HER-2/Neu Overexpressing Metastatic Breast Cancer, Ovarian Cancer, or Non-Small Cell Lung Cancer Previously Treated With HER-2/Neu Vaccine	Completed	Drug: ex vivo-expanded HER2-specific T cells|Drug: cyclophosphamide|Biological: denileukin diftitox|Other: flow cytometry|Other: immunoenzyme technique	Feasibility of expanding HER2 specific T cells ex vivo to achieve a target T cell expansion of 1x10^10 HER2 specific T cells|Safety of infusing HER2 specific T cells|Number of patients in whom the precursor frequency of antigen specific T cells is increased by 10-fold over baseline within one week after the last infusion|Number of patients in whom an immune response is demonstrated if baseline im…	Phase 1	8	Allocation: Non-Randomized|Intervention Model: Single Group Assignment|Masking: None (Open Label)|Primary Purpose: Treatment	2003-06-01	2011-05-01	NA	2005-09-28	NA	2014-11-11	https://ClinicalTrials.gov/show/NCT00228358	1					1
NCT00261027	2003	0	2	Aromasin (Exemestane) in Patients With Recurrent or Refractory Stage II - IV Epithelial Ovarian Cancer	Completed	Drug: Exemestane	response rate toxicities|-Time to detectable virus in the Alvac alone group and the placebo group. -Time to rebound of plasma HIV RNA level to 10,000 copies/ml -Viral set-point -Magnitude of viral rebound -HIV-specific immune function at week 48	Phase 2	30	Allocation: Non-Randomized|Intervention Model: Single Group Assignment|Masking: None (Open Label)|Primary Purpose: Treatment	2003-01-01	2007-07-01	2007-09-01	2005-12-02	NA	2010-03-02	https://ClinicalTrials.gov/show/NCT00261027															1
NCT00390182	2003	1	2	Low Dose Upper Abdominal Radiation Therapy (LD-UART) + Gemcitabine in Patients With Advanced, Unresectable Pancreatic Cancer (PC)	Completed	Drug: Gemcitabine	Overall Response	Phase 1|Phase 2	38	Allocation: N/A|Intervention Model: Single Group Assignment|Masking: None (Open Label)|Primary Purpose: Treatment	2003-10-01	2011-05-01	2011-05-01	2006-10-19	2014-04-09	2020-03-18	https://ClinicalTrials.gov/show/NCT00390182				1
NCT00401674	2003	0	2	MITO-5: Weekly Carboplatin and Paclitaxel as First Line Chemotherapy for Elderly Patients With Ovarian Cancer	Completed	Drug: carboplatin|Drug: paclitaxel	Objective response rate|Toxicity|possible predictive factors of the geriatric ADL and IADL scales	Phase 2	26	Allocation: N/A|Intervention Model: Single Group Assignment|Masking: None (Open Label)|Primary Purpose: Treatment	2003-06-01	2008-06-01	2008-06-01	2006-11-20	NA	2016-01-14	https://ClinicalTrials.gov/show/NCT00401674	1	1
NCT00419510	2003	0	0	Genetic Counseling in African American Women	Completed	Behavioral: Culturally Tailored Genetic Counseling	Psychological functioning|Cancer screening behaviors|Cancer risk reduction behaviors	Not Applicable	204	Allocation: Randomized|Intervention Model: Single Group Assignment|Masking: None (Open Label)	2003-02-01	2012-09-01	2012-09-01	2007-01-08	NA	2016-08-17	https://ClinicalTrials.gov/show/NCT00419510																	1
NCT00471432	2003	0	1	OGX-011 and Docetaxel in Treating Patients With Metastatic or Locally Recurrent Solid Tumors	Completed	Drug: custirsen sodium|Drug: docetaxel|Other: pharmacological study	Dose-limiting toxicity|Recommended phase II dose of OGX-011|Pharmacokinetic profile|Serum clusterin levels and clusterin expression in peripheral blood mononuclear cells and accessible tumors|Objective response	Phase 1	40	Allocation: N/A|Intervention Model: Single Group Assignment|Masking: None (Open Label)|Primary Purpose: Treatment	2003-03-06	2006-03-09	2009-12-21	2007-05-10	NA	2020-04-08	https://ClinicalTrials.gov/show/NCT00471432		1
NCT00490711	2003	0	2	Treatment of Paclitaxel Plus Carboplatin Followed by Gemcitabine Plus Carboplatin for Patients With Epithelial Ovarian Cancer	Completed	Drug: gemcitabine|Drug: carboplatin|Drug: paclitaxel	Overall response rate|Progression-free survival|2-year survival|Toxicity|Dose intensity	Phase 2	7	Allocation: Non-Randomized|Intervention Model: Single Group Assignment|Masking: None (Open Label)|Primary Purpose: Treatment	2003-07-01	NA	2005-04-01	2007-06-25	NA	2007-06-25	https://ClinicalTrials.gov/show/NCT00490711	1	1		1
NCT00501644	2003	1	2	Chemoimmunotherapy Study for Patients With Epithelial Ovarian Cancer	Completed	Drug: Carboplatin|Drug: GM-CSF (Sargramostim)|Drug: Interferon Gamma	Number of Patients With Response	Phase 2	59	Allocation: Non-Randomized|Intervention Model: Single Group Assignment|Masking: None (Open Label)|Primary Purpose: Treatment	2003-01-01	2009-01-01	2009-01-01	2007-07-16	2011-01-10	2012-08-07	https://ClinicalTrials.gov/show/NCT00501644	1					1
NCT00538031	2003	0	2	Cyclophosphamide With or Without Celecoxib in Treating Patients With Recurrent or Persistent Ovarian Epithelial, Fallopian Tube, or Primary Peritoneal Cancer	Active, not recruiting	Drug: cyclophosphamide|Drug: celecoxib	Response rate|Time to disease progression|Toxicity as assessed by NCI CTC v2.0	Phase 2	27	Allocation: Randomized|Intervention Model: Parallel Assignment|Masking: None (Open Label)|Primary Purpose: Treatment	2003-12-22	2005-02-27	2022-12-22	2007-10-02	NA	2022-03-18	https://ClinicalTrials.gov/show/NCT00538031	1
NCT00539669	2003	0	2	TAX + Carboplatin or Cisplatin 1st Line Post-Surgery Ovarian	Completed	Drug: Docetaxel	The response rate will be determined by the number of patients with complete and partial responses according to the Modified SWOG Response Criteria. The progression free survival, duration of response and survival are evaluated.	Phase 2	47	Allocation: Non-Randomized|Intervention Model: Parallel Assignment|Masking: None (Open Label)|Primary Purpose: Treatment	2003-03-01	NA	NA	2007-10-04	NA	2007-10-04	https://ClinicalTrials.gov/show/NCT00539669	1	1
NCT00772863	2003	0	2	Efficacy and Safety of Subsequent Cisplatin and Docetaxel in Ovarian Cancer	Completed	Drug: docetaxel and cisplatin	Efficacy by response rate according to RECIST criteria and safety|Time to disease progression or relapse|Survival time|Quality of life based on the questionnaire EORTC QLQ-C30 filled by the patients	Phase 2	37	Allocation: Non-Randomized|Intervention Model: Single Group Assignment|Masking: None (Open Label)|Primary Purpose: Treatment	2003-09-01	2008-06-01	NA	2008-10-15	NA	2009-10-29	https://ClinicalTrials.gov/show/NCT00772863	1	1
NCT00780039	2003	0	2	A Study to Evaluate the Safety and Efficacy of Caelyx in Combination With Carboplatin in Patients With Ovarian Cancer Recurrent Within Six to Twelve Months After Initial Carboplatin and Paclitaxel Chemotherapy (P03625)	Completed	Drug: Pegylated Liposomal Doxorubicin|Drug: Carboplatin	Complete response rate, according to RECIST criteria; Partial response rate, according to RECIST criteria|Safety and tolerability; Duration of response; CA-125 response; Time to progression; Overall survival	Phase 2	58	Allocation: N/A|Intervention Model: Single Group Assignment|Masking: None (Open Label)|Primary Purpose: Treatment	2003-10-01	2007-09-06	2007-09-06	2008-10-24	NA	2017-05-15	https://ClinicalTrials.gov/show/NCT00780039	1	1	1		1
NCT00817479	2003	1	4	Tumor Gene Expression in Women With Ovarian Cancer	Completed	Drug: Dexamethasone|Drug: Placebo	Increase in SGK1 mRNA Expression Level|Increase in MKP1/DuSP1 mRNA Expression Level	Phase 4	20	Allocation: Randomized|Intervention Model: Parallel Assignment|Masking: Quadruple (Participant, Care Provider, Investigator, Outcomes Assessor)|Primary Purpose: Basic Science	2003-01-01	2013-01-01	2013-01-01	2009-01-06	2016-07-13	2016-07-13	https://ClinicalTrials.gov/show/NCT00817479						1									1
NCT01124435	2003	0	2	Study of the Combination Carboplatin Plus Celecoxib in Heavily Pre-treated Recurrent Ovarian Cancer Patients	Completed	Drug: Carboplatin plus Celecoxib	Efficacy of the Combination Carboplatin plus Celecoxib in Heavily Pre-treated Recurrent Ovarian Cancer Patients|The modulation of angiogenesis-related molecules with the combination celecoxib plus carboplatin in patients with recurrent, heavily pre-treated OC	Phase 2	45	Allocation: N/A|Intervention Model: Single Group Assignment|Masking: None (Open Label)|Primary Purpose: Treatment	2003-10-01	2007-09-01	2008-12-01	2010-05-17	NA	2010-06-04	https://ClinicalTrials.gov/show/NCT01124435	1
NCT01439659	2003	0	2	Juice Plus+ and Juice Plus+ Complete in Ovarian Cancer	Active, not recruiting	Behavioral: Nutritional Counseling|Dietary Supplement: Daily Supplements	Change in serum lipid peroxide levels resulting from nutritional supplements or dietary counseling|Change in levels of serum carotenoid resulting from nutritional supplements or dietary counseling	Phase 2	75	Allocation: Randomized|Intervention Model: Parallel Assignment|Masking: None (Open Label)|Primary Purpose: Treatment	2003-02-18	2023-02-01	2023-02-01	2011-09-23	NA	2022-06-30	https://ClinicalTrials.gov/show/NCT01439659																				1
NCT01689714	2003	0	2	Safety and Efficacy of Folatescan (Technetium TC 99M EC20) in Patients With Suspected Ovarian Carcinoma or Recurrent Endometrial Carcinoma	Completed	Drug: Tc 99m EC20	NA	Phase 2	16	Allocation: N/A|Intervention Model: Single Group Assignment|Masking: None (Open Label)	2003-08-01	NA	2005-08-01	2012-09-21	NA	2012-09-21	https://ClinicalTrials.gov/show/NCT01689714																					1
NCT00064311	2003	0	2	Ravuconazole in Preventing Fungal Infections in Patients Undergoing Allogeneic Stem Cell Transplantation	Completed	Drug: ravuconazole	NA	Phase 1|Phase 2	NA	Masking: None (Open Label)|Primary Purpose: Supportive Care	2003-06-01	NA	2004-09-01	2003-07-09	NA	2012-03-08	https://ClinicalTrials.gov/show/NCT00064311
NCT00066651	2003	0	1	Immunotoxin Therapy in Treating Patients With Advanced Solid Tumors	Completed	Biological: SS1(dsFv)-PE38 immunotoxin	NA	Phase 1	NA	Masking: None (Open Label)|Primary Purpose: Treatment	2003-07-01	NA	NA	2003-08-07	NA	2015-04-30	https://ClinicalTrials.gov/show/NCT00066651
NCT00079222	2003	0	0	Voriconazole Compared With Itraconazole in Preventing Fungal Infections in Patients Undergoing Allogeneic Hematopoietic Stem Cell Transplantation	Completed	Drug: itraconazole|Drug: voriconazole	NA	Not Applicable	NA	Allocation: Randomized|Primary Purpose: Supportive Care	2003-11-01	2005-04-01	NA	2004-03-10	NA	2020-08-03	https://ClinicalTrials.gov/show/NCT00079222
NCT00006235	2004	0	1	Liposomal Doxorubicin and Carboplatin in Treating Patients With Recurrent Ovarian, Fallopian Tube, or Primary Peritoneal Cancer	Completed	Drug: carboplatin|Drug: pegylated liposomal doxorubicin hydrochloride	NA	Phase 1	NA	Primary Purpose: Treatment	NA	2006-02-01	NA	2004-06-22	NA	2013-07-09	https://ClinicalTrials.gov/show/NCT00006235	1		1		1
NCT00030706	2004	0	2	Ixabepilone in Treating Patients With Relapsed and/or Refractory Stage III or Stage IV Ovarian Epithelial or Primary Peritoneal Cancer	Completed	Drug: ixabepilone	Incidence of clinical remission	Phase 2	NA	Allocation: N/A|Intervention Model: Single Group Assignment|Masking: None (Open Label)|Primary Purpose: Treatment	2004-11-01	2007-02-01	NA	2003-01-27	NA	2018-09-28	https://ClinicalTrials.gov/show/NCT00030706		1
NCT00064025	2004	1	2	Medroxyprogesterone in Treating Patients With Endometrioid Adenocarcinoma of the Uterine Corpus	Completed	Other: Laboratory Biomarker Analysis|Drug: Medroxyprogesterone|Procedure: Therapeutic Conventional Surgery	Histologic Response in Endometrial Adenocarcinomas of the Uterine Corpus That Are Progesterone Receptor Positive Compared With Those That Are Progesterone Receptor Negative|Change From Pre- to Post-treatment in Estrogren Receptor (ER) Expression|Change From Pre- to Post-treatment in Progestrogren Receptor (PR) Expression	Phase 2	75	Allocation: N/A|Intervention Model: Single Group Assignment|Masking: None (Open Label)|Primary Purpose: Treatment	2004-04-01	2010-09-01	NA	2003-07-09	2014-08-15	2016-04-11	https://ClinicalTrials.gov/show/NCT00064025															1
NCT00072267	2004	0	2	UCN-01 and Topotecan in Treating Patients With Recurrent, Persistent, or Progressive Advanced Ovarian Epithelial, Primary Peritoneal, or Fallopian Tube Cancer	Completed	Drug: 7-hydroxystaurosporine|Drug: topotecan hydrochloride	NA	Phase 2	NA	Masking: None (Open Label)|Primary Purpose: Treatment	2004-01-01	2005-04-01	NA	2003-11-06	NA	2015-07-23	https://ClinicalTrials.gov/show/NCT00072267			1									1
NCT00078845	2004	0	2	Amifostine in Treating Peripheral Neuropathy Caused by Paclitaxel in Patients With Solid Tumors	Completed	Drug: Amifostine	Neurotoxicity secondary to cancer therapy as measured by FACT-GOG-NTX scale	Phase 2	24	Allocation: N/A|Intervention Model: Single Group Assignment|Masking: None (Open Label)|Primary Purpose: Supportive Care	2004-05-01	2007-05-01	2007-05-01	2004-03-09	NA	2012-10-17	https://ClinicalTrials.gov/show/NCT00078845		1
NCT00079430	2004	0	1	Paclitaxel, Bevacizumab And Adjuvant Intraperitoneal Carboplatin in Treating Patients Who Had Initial Debulking Surgery for Stage II, Stage III, or Stage IV Ovarian Epithelial, Primary Peritoneal, or Fallopian Tube Cancer	Completed	Procedure: adjuvant therapy|Drug: paclitaxel|Drug: carboplatin|Biological: bevacizumab	Maximum tolerated dose (MTD) of intraperitoneal carboplatin with intravenous paclitaxel, determined according to dose-limiting toxicities (DLTs) graded using Common Terminology Criteria for Adverse Events version 3.0 (CTCAE v3.0)|Incidence of adverse events in patients given intraperitoneal carboplatin with intravenous paclitaxel at the MTD, assessed by CTCAE v3.0|Number of observed DLTs in patie…	Phase 1	113	Allocation: N/A|Intervention Model: Single Group Assignment|Masking: None (Open Label)|Primary Purpose: Treatment	2004-06-01	2011-05-01	NA	2004-03-10	NA	2019-07-22	https://ClinicalTrials.gov/show/NCT00079430	1	1				1
NCT00080041	2004	0	1	Study of Motexafin Gadolinium and Docetaxel for Advanced Solid Tumors	Completed	Drug: Motexafin Gadolinium Injection	Determine the Dose Limiting Toxicity at 3 weeks (1 cycle), and the Maximum Tolerated Dose at 24 weeks (6 cycles).|Frequency of tumor responses at weeks 6, 12 and 18.	Phase 1	20	Allocation: Non-Randomized|Intervention Model: Single Group Assignment|Masking: None (Open Label)|Primary Purpose: Treatment	NA	NA	NA	2004-03-23	NA	2007-05-15	https://ClinicalTrials.gov/show/NCT00080041		1
NCT00082823	2004	0	1	Intravenous VEGF Trap in Treating Patients With Relapsed or Refractory Advanced Solid Tumors or Non-Hodgkin's Lymphoma	Completed	Biological: ziv-aflibercept	NA	Phase 1	25	Allocation: N/A|Intervention Model: Single Group Assignment|Masking: None (Open Label)|Primary Purpose: Treatment	2004-01-01	2008-05-01	NA	2004-05-19	NA	2016-06-03	https://ClinicalTrials.gov/show/NCT00082823								1
NCT00083122	2004	1	2	Cisplatin and Flavopiridol in Treating Patients With Advanced Ovarian Epithelial Cancer or Primary Peritoneal Cancer	Completed	Drug: cisplatin|Drug: alvocidib|Drug: cisplatin/flavopiridol	Proportion of Confirmed Tumor Responses Defined to be Either a Complete Response (CR) or Partial Response (PR)|Overall Survival|Time to Progression	Phase 2	45	Allocation: Non-Randomized|Intervention Model: Parallel Assignment|Masking: None (Open Label)|Primary Purpose: Treatment	2004-04-01	2010-07-01	2012-05-01	2004-05-17	2013-05-14	2014-05-21	https://ClinicalTrials.gov/show/NCT00083122	1											1
NCT00083213	2004	0	1	Intravenous VEGF Trap in Treating Patients With Relapsed or Refractory Advanced Solid Tumors or Non-Hodgkin's Lymphoma	Completed	Biological: ziv-aflibercept	NA	Phase 1	25	Allocation: N/A|Intervention Model: Single Group Assignment|Masking: None (Open Label)|Primary Purpose: Treatment	2004-01-01	2008-05-01	NA	2004-05-19	NA	2016-06-03	https://ClinicalTrials.gov/show/NCT00083213								1
NCT00083928	2004	0	2	Efficacy of 脜6 in Ovarian Cancer Patients Following First-Line Chemotherapy and a Rising CA125 Levels	Completed	Drug: 脜6 subcutaneous injection	NA	Phase 2	60	Allocation: Randomized|Intervention Model: Parallel Assignment|Masking: Double|Primary Purpose: Treatment	2004-05-01	2006-02-01	2006-12-01	2004-06-07	NA	2013-01-24	https://ClinicalTrials.gov/show/NCT00083928						1
NCT00085358	2004	0	1	Carboplatin and Paclitaxel With or Without Bevacizumab Compared to Docetaxel, Carboplatin, and Paclitaxel in Treating Patients With Stage II, Stage III, or Stage IV Ovarian Epithelial, Fallopian Tube, or Primary Peritoneal Cavity Carcinoma (Cancer)	Completed	Drug: carboplatin|Drug: paclitaxel|Drug: docetaxel|Biological: bevacizumab	Maximum tolerated dose (MTD) of IV paclitaxel with IP carboplatin followed by IP paclitaxel, determined according to dose-limiting toxicities (DLTs) graded using Common Terminology Criteria for Adverse Events version 3.0 (CTCAE v3.0)|MTD of IV docetaxel with IP carboplatin followed by IP paclitaxel, determined according to dose-limiting toxicities (DLTs) graded using CTCAE v3.0|MTD of IV paclitax…	Phase 1	40	Allocation: N/A|Intervention Model: Single Group Assignment|Masking: None (Open Label)|Primary Purpose: Treatment	2004-05-01	2011-05-01	NA	2004-06-11	NA	2019-07-22	https://ClinicalTrials.gov/show/NCT00085358	1	1				1
NCT00086892	2004	0	2	Cetuximab and Carboplatin in Treating Patients With Recurrent Ovarian Epithelial Cancer or Primary Peritoneal Cancer	Completed	Biological: cetuximab|Drug: carboplatin	NA	Phase 2	NA	Masking: None (Open Label)|Primary Purpose: Treatment	2004-06-01	2006-04-01	NA	2004-07-12	NA	2014-02-14	https://ClinicalTrials.gov/show/NCT00086892	1					1									1
NCT00087087	2004	0	2	Pemetrexed Disodium in Treating Patients With Ovarian Epithelial Cancer or Primary Peritoneal Cancer	Completed	Drug: pemetrexed disodium	Antitumor activity|Toxicity	Phase 2	51	Masking: None (Open Label)|Primary Purpose: Treatment	2004-07-01	2006-12-01	NA	2004-07-12	NA	2014-02-14	https://ClinicalTrials.gov/show/NCT00087087				1
NCT00088413	2004	1	2	PANVAC-V and PANVAC-F Vaccines Plus Sargramostim to Treat Advanced Cancer	Completed	Biological: PANVAC-V|Biological: PANVAC-F|Drug: Sargramostim (GM-CSF, Leukine)	Number of Participants With Complete Responses (CRs), Partial Responses (PRs,) Stable Disease and Progressive Disease in the Ovarian Cancer and Breast Cancer Cohorts|Percentage of Vaccines Associated With Grade 1 and Grade 2 Adverse Events Related to Vaccine in the Colorectal Cancer and Non-Colorectal Cancer Arm/Group|Percentage of Participants With Grade 1 and Grade 2 Adverse Events Possibly, Li…	Phase 1|Phase 2	51	Intervention Model: Sequential Assignment|Masking: None (Open Label)|Primary Purpose: Treatment	2004-07-21	2018-04-01	2018-05-31	2004-07-26	2019-04-16	2019-04-16	https://ClinicalTrials.gov/show/NCT00088413						1
NCT00091273	2004	1	1	Vaccine Therapy in Treating Patients With Ovarian Epithelial or Primary Peritoneal Cancer	Completed	Biological: incomplete Freund's adjuvant|Biological: ovarian cancer peptide vaccine|Biological: sargramostim|Biological: tetanus toxoid helper peptide|Procedure: adjuvant therapy	Safety of the Vaccine|Measure of Tumor-antigen-specific Immunity in SIN by ELIspot Assay|Measure of Tumor-antigen-specific Immunity in PBMC by Elispot Assay	Phase 1	9	Allocation: N/A|Intervention Model: Single Group Assignment|Masking: None (Open Label)|Primary Purpose: Treatment	2004-06-01	2006-02-01	2007-06-01	2004-09-09	2014-06-20	2014-06-20	https://ClinicalTrials.gov/show/NCT00091273						1
NCT00091377	2004	0	2	Phenoxodiol Combined With Either Cisplatin or Paclitaxel in Patients With Recurrent Ovarian Epithelial, Fallopian Tube, or Primary Peritoneal Cancer	Completed	Drug: cisplatin|Drug: paclitaxel|Drug: phenoxodiol	Safety and tolerability|Efficacy|Surrogate marker of tumor response in terms of plasma protein tNOX	Phase 1|Phase 2	65	Allocation: Non-Randomized|Intervention Model: Single Group Assignment|Masking: None (Open Label)|Primary Purpose: Treatment	2004-08-01	2007-12-01	2008-03-01	2004-09-09	NA	2016-07-14	https://ClinicalTrials.gov/show/NCT00091377	1	1
NCT00093626	2004	0	2	Sorafenib in Treating Patients With Persistent or Recurrent Ovarian Epithelial or Peritoneal Cancer	Completed	Other: Laboratory Biomarker Analysis|Drug: Sorafenib Tosylate	Frequency and severity of adverse events as assessed by CTCAE v3.0|Progression-free survival|Duration of overall survival|Duration of progression-free survival|Frequency of clinical response (complete and partial response) defined by RECIST criteria|Prognostic variables (platinum sensitivity, performance status, and cellular histology [clear cell or mucinous type])	Phase 2	73	Allocation: N/A|Intervention Model: Single Group Assignment|Masking: None (Open Label)|Primary Purpose: Treatment	2004-10-01	2007-09-01	2011-01-01	2004-10-08	NA	2019-07-23	https://ClinicalTrials.gov/show/NCT00093626								1
NCT00096200	2004	1	2	Sorafenib With or Without Paclitaxel and Carboplatin in Treating Patients With Recurrent Ovarian Cancer, Primary Peritoneal Cancer, or Fallopian Tube Cancer	Completed	Drug: Carboplatin|Drug: Paclitaxel|Drug: Sorafenib Tosylate	Complete and Partial Response Rate Using the Response Evaluation Criteria in Solid Tumors (RECIST) Criteria|Evaluate the Progression-free Survival Rate|Overall Survival	Phase 2	44	Allocation: Randomized|Intervention Model: Parallel Assignment|Masking: None (Open Label)|Primary Purpose: Treatment	2004-08-01	2011-04-21	2011-08-01	2004-11-09	2012-12-13	2022-02-08	https://ClinicalTrials.gov/show/NCT00096200	1	1						1
NCT00096239	2004	0	2	CP-547,632 in Treating Patients With Recurrent or Persistent Ovarian Cancer, Primary Peritoneal Cancer, or Fallopian Tube Cancer	Completed	Drug: CP-547,632	NA	Phase 2	NA	Masking: None (Open Label)|Primary Purpose: Treatment	2004-12-01	NA	2005-02-01	2004-11-09	NA	2013-12-19	https://ClinicalTrials.gov/show/NCT00096239								1				1
NCT00096395	2004	0	2	Sorafenib Tosylate and Gemcitabine Hydrochloride in Treating Patients With Recurrent Epithelial Ovarian Cancer	Completed	Drug: gemcitabine hydrochloride|Drug: sorafenib tosylate|Other: laboratory biomarker analysis	Objective tumor response rate (complete plus partial response as defined by the RECIST criteria)|Median survival time|Survival rate|Objective tumor stable disease rate, graded according to RECIST criteria|Response duration|Toxicity, graded using the CTCAE|Time to disease	Phase 2	33	Allocation: N/A|Intervention Model: Single Group Assignment|Masking: None (Open Label)|Primary Purpose: Treatment	2004-09-01	2007-02-01	NA	2004-11-09	NA	2013-06-13	https://ClinicalTrials.gov/show/NCT00096395				1				1
NCT00097409	2004	0	2	Ispinesib In Subjects With Platinum-Taxane-Refractory Or Resistant Relapsed Ovarian Cancer	Completed	Drug: Ispinesib	Overall response rate of Ispinesib administered as a 1-hour intravenous infusion once every 21 days|Assess safety/tolerability, progression-free survival, time-to-response, response duration, and characteristics of Ispinesib administered as an infusion once every 21 days	Phase 2	35	Allocation: Non-Randomized|Intervention Model: Single Group Assignment|Masking: None (Open Label)|Primary Purpose: Treatment	2004-12-01	2007-05-01	2007-05-01	2004-11-24	NA	2010-10-04	https://ClinicalTrials.gov/show/NCT00097409		1
NCT00098878	2004	0	3	Carboplatin in Treating Patients With Stage IC-IV Ovarian, Fallopian Tube, or Primary Peritoneal Cancer	Completed	Drug: carboplatin	Progression-free survival|Toxicity|Quality of life|Clinical overall response rate and CA125 response|Overall survival	Phase 3	1300	Allocation: Randomized|Primary Purpose: Treatment	2004-03-01	2010-07-01	2010-07-01	2004-12-09	NA	2013-08-07	https://ClinicalTrials.gov/show/NCT00098878	1
NCT00101257	2004	0	1	Cellular Adoptive Immunotherapy in Treating Patients With Stage III or Stage IV Ovarian Cancer or Primary Peritoneal Cancer	Completed	Biological: therapeutic autologous lymphocytes	Safety and toxicity|Duration of in vivo persistence|Antitumor effects	Phase 1	18	Primary Purpose: Treatment	2004-10-01	NA	2010-03-01	2005-01-10	NA	2010-05-07	https://ClinicalTrials.gov/show/NCT00101257						1
NCT00101972	2004	0	1	RAV12 in Treating Patients With Metastatic or Recurrent Adenocarcinoma	Completed	Biological: monoclonal antibody RAV12	Toxicity by CTCAE|Maximum tolerated dose|Pharmacokinetics of RAV12 by serum levels|Immunogenicity by Human Anti-chimeric antibodies|Time to tumor progression by clinical assessment|Progression free survival by clinical assessment	Phase 1	53	Allocation: N/A|Intervention Model: Single Group Assignment|Masking: None (Open Label)|Primary Purpose: Treatment	2004-12-01	2008-05-01	2008-05-01	2005-01-19	NA	2022-02-22	https://ClinicalTrials.gov/show/NCT00101972						1
NCT00102973	2004	0	3	TLK286 (Telcyta) in Combination With Carboplatin (Paraplatin) Versus Doxil in Platinum Refractory or Resistant Ovarian Cancer	Completed	Drug: TLK286 in Combination with Carboplatin|Drug: Doxorubicin HCl Liposome Injection	Study Objectives	Phase 3	244	Allocation: Randomized|Intervention Model: Parallel Assignment|Masking: None (Open Label)|Primary Purpose: Treatment	2004-12-01	2008-07-01	2008-07-01	2005-02-07	NA	2012-05-31	https://ClinicalTrials.gov/show/NCT00102973	1		1		1
NCT00112957	2004	1	2	Vaccine Therapy in Patients With Stage II, III, or IV Epithelial Ovarian, Fallopian Tube, or Peritoneal Cancer	Completed	Biological: rV-NY-ESO-1 vaccine|Biological: rF-NY-ESO-1 vaccine	Percentage of Patients in Remission at 1 Year|Mean Time to Failure Among Patients Who Progressed On Study|Number of Patients With Best Overall Tumor Response|Mean Absolute Cancer Antigen-125 Values Over Time on Study|Number of Patients With NY-ESO-1 and LAGE-1-specific Immunity|Number of Patients With Release of Interferon-Gamma by T Cells in Response to Cancer Antigens|Number of Patients With De…	Phase 2	23	Allocation: N/A|Intervention Model: Single Group Assignment|Masking: None (Open Label)|Primary Purpose: Treatment	2004-12-01	2009-05-01	2009-05-01	2005-06-03	2018-03-19	2018-03-19	https://ClinicalTrials.gov/show/NCT00112957						1
NCT00123773	2004	0	2	Study of F-Fluorodeoxyglucose (FluGlucoScan) in Patients With Known or Suspected Cancers of Low Incidence	Completed	Procedure: Positron Emission Tomography	To confirm the diagnostic effectiveness of 18F-FDG in patients with known or suspected carcinoma|To determine the clinical relevance of PET scans within these patient groups	Phase 2	1075	Allocation: N/A|Intervention Model: Single Group Assignment|Masking: None (Open Label)|Primary Purpose: Diagnostic	2004-04-01	2008-12-01	2008-12-01	2005-07-26	NA	2016-02-26	https://ClinicalTrials.gov/show/NCT00123773																			1
NCT00127920	2004	0	2	Pilot Study of Taxol, Carboplatin, and Bevacizumab in Advanced Stage Ovarian Carcinoma Patients	Completed	Drug: Avastin	time to tumor progression|response rate|safety|survival	Phase 2	20	Allocation: N/A|Intervention Model: Single Group Assignment|Masking: None (Open Label)|Primary Purpose: Treatment	2004-08-01	2006-08-01	2012-10-01	2005-08-09	NA	2015-03-10	https://ClinicalTrials.gov/show/NCT00127920	1	1				1		1						1
NCT00138242	2004	0	2	Docetaxel and Carboplatin in Treating Patients With Ovarian Epithelial, Fallopian Tube, or Peritoneal Cavity Cancer	Completed	Drug: carboplatin|Drug: docetaxel|Procedure: adjuvant therapy	Reduction rate of myelosuppression|Quality of life as assessed by the Functional Assessment of Cancer Therapy -Ovarian (FACT-O) questionnaire|Toxicity|Clinical response rate|Findings at second look surgery|Time to disease progression	Phase 2	30	Masking: None (Open Label)|Primary Purpose: Treatment	2004-12-01	NA	2006-10-01	2005-08-30	NA	2013-06-26	https://ClinicalTrials.gov/show/NCT00138242	1	1
NCT00157573	2004	1	2	GM-CSF, Sargramostim in Women With Recurrent Ovarian Cancer	Completed	Drug: GM-CSF, sargramostim	Median Time to Treatment Termination (TTT)|Median Time to Progression (TTP)|Tumor Response Rate (RR)|Number of Participants With Adverse Events (Toxicity) Grade 3 or 4	Phase 2	72	Allocation: Non-Randomized|Intervention Model: Sequential Assignment|Masking: None (Open Label)|Primary Purpose: Treatment	2004-12-01	2008-10-01	2010-04-01	2005-09-12	2017-05-08	2017-05-08	https://ClinicalTrials.gov/show/NCT00157573						1
NCT00160472	2004	0	0	Evaluation of Vasopressin in the Vessels of Ovarian Neoplasms	Completed	Procedure: removal of ovarian vessels	Compare the levels of AVP and the vasopressin V1 receptor expression in the arteries and veins of ovarian tissue found to be cancerous versus ovarian tissue found to be noncancerous|Correlate the expression of AVP and its V1 receptor to stage of ovarian neoplasms graded by histology assessment|Correlate the expression of AVP and its receptor to intratumoral vascularization through Doppler ultraso…	Not Applicable	110	Allocation: Non-Randomized|Intervention Model: Single Group Assignment|Masking: None (Open Label)|Primary Purpose: Diagnostic	2004-03-01	2009-01-01	2009-01-01	2005-09-12	NA	2010-02-26	https://ClinicalTrials.gov/show/NCT00160472																			1
NCT00170625	2004	1	2	Therapy With Topotecan and Carboplatin by Patients With Relapsed Ovarian Cancer	Completed	Drug: Hycamtin	Toxicity|Progression-free Survival	Phase 1|Phase 2	28	Allocation: N/A|Intervention Model: Single Group Assignment|Masking: None (Open Label)|Primary Purpose: Treatment	2004-06-01	2010-05-01	2010-09-01	2005-09-15	2017-02-06	2017-02-06	https://ClinicalTrials.gov/show/NCT00170625	1		1
NCT00170690	2004	0	3	Preference Study With Elderly Patients Recurrent Ovarian Cancer	Completed	Drug: Treosulfan	Comparison of patient麓s compliance in both arms defined as therapy break-offs|Toxicity, overall survival, progression-free survival	Phase 3	123	Allocation: Randomized|Intervention Model: Parallel Assignment|Masking: None (Open Label)|Primary Purpose: Treatment	2004-08-01	2011-12-01	2012-04-01	2005-09-15	NA	2013-06-03	https://ClinicalTrials.gov/show/NCT00170690	1
NCT00181701	2004	0	2	Intraperitoneal Paclitaxel and Carboplatin in the Treatment of Women With Carcinoma of Mullerian Origin	Completed	Drug: Paclitaxel|Drug: Carboplatin	To investigate the safety and tolerability of carboplatin and paclitaxel administered intraperitoneally|To determine the efficacy of this regimen as defined by surgical response rate	Phase 2	46	Allocation: Non-Randomized|Intervention Model: Single Group Assignment|Masking: None (Open Label)|Primary Purpose: Treatment	2004-10-01	2006-05-01	2006-05-01	2005-09-16	NA	2022-04-14	https://ClinicalTrials.gov/show/NCT00181701	1	1
NCT00189345	2004	0	2	Randomized, Multicenter, 2-Dose Level. Open-Label, Phase IIa Study With the Intraperitoneally Infused Trifunctional Bispecific Antibody Removab(TM) (Anti-EpCAM x Anti-CD3) to Select the Better Dose Level in Platinum Refractory Epithelial Ovarian Cancer Patients	Completed	Biological: anti-EpCAM x anti-CD3 (removab)	Selection of better dose level based on the confirmed tumor response.|Evaluation of safety and tolerability|Effects of removab(TM)	Phase 2	44	Allocation: Randomized|Intervention Model: Parallel Assignment|Masking: None (Open Label)|Primary Purpose: Treatment	2004-05-01	NA	2005-10-01	2005-09-19	NA	2006-11-08	https://ClinicalTrials.gov/show/NCT00189345						1
NCT00189566	2004	0	2	Taxol庐 in Monotherapy or in Combination With Topotecan or Carboplatin in Patients With Epithelial Ovarian Cancer in Early Relapse	Completed	Drug: Paclitaxel|Drug: Topotecan|Drug: Carboplatin	Progression-free survival of patients in the three groups|Overall survival|Rate of response and rate of progression at the end of treatment|Qualitative and quantitative toxicities|Quality of life	Phase 2	165	Allocation: Randomized|Intervention Model: Parallel Assignment|Masking: None (Open Label)|Primary Purpose: Treatment	2004-04-01	NA	2009-04-01	2005-09-19	NA	2011-02-25	https://ClinicalTrials.gov/show/NCT00189566	1	1	1
NCT00191334	2004	1	2	Gemcitabine in Ovarian Cancer	Completed	Drug: gemcitabine|Drug: cisplatin	Best Overall Tumor Response|Duration of Response|Time to Progressive Disease|Time to Treatment Failure|Number of Patients With Maximum Common Toxicity Criteria - National Cancer Institute (CTC-NCI): Possibly Related to Study Drug by Grade	Phase 2	50	Allocation: Non-Randomized|Intervention Model: Single Group Assignment|Masking: None (Open Label)|Primary Purpose: Treatment	2004-12-01	2007-12-01	2007-12-01	2005-09-19	2009-03-27	2009-03-27	https://ClinicalTrials.gov/show/NCT00191334	1			1
NCT00217529	2004	0	2	Erlotinib, Docetaxel, and Carboplatin in Treating Patients With Newly Diagnosed Stage III or Stage IV Ovarian Epithelial, Primary Peritoneal Cavity, or Fallopian Tube Cancer	Completed	Biological: pegfilgrastim|Drug: carboplatin|Drug: docetaxel|Drug: erlotinib hydrochloride	Maximum tolerated dose of erlotinib|Toxicity of maintenance therapy|Proportion of patients who receive the full schedule of treatment courses|Response rate|Progression-free survival|Overall survival	Phase 1|Phase 2	NA	Primary Purpose: Treatment	2004-06-01	2005-11-01	NA	2005-09-22	NA	2010-09-21	https://ClinicalTrials.gov/show/NCT00217529	1	1							1
NCT00227721	2004	1	2	Gemcitabine and Docetaxel in Treating Patients With Relapsed or Refractory Ovarian Epithelial or Peritoneal Cancer	Completed	Drug: Docetaxel|Drug: Gemcitabine hydrochloride	Response Rate to the Combination of Gemcitabine and Docetaxel in Patients With Platinum Sensitive and Resistant Epithelial Ovarian or Peritoneal Cancer.|Progression-free Survival	Phase 2	30	Allocation: N/A|Intervention Model: Single Group Assignment|Masking: None (Open Label)|Primary Purpose: Treatment	2004-02-01	2011-06-01	2017-02-01	2005-09-28	2015-02-09	2020-12-02	https://ClinicalTrials.gov/show/NCT00227721		1		1
NCT00231855	2004	0	2	Efficacy Study of Weekly Taxotere and Topotecan for Recurrent Gynecologic (GYN) Cancers	Completed	Drug: Topotecan and Taxotere	To determine the overall clinical response rate of weekly Topotecan and Taxotere in women with recurrent ovarian, primary peritoneal, endometrial and uterine cancers|To evaluate the safety and tolerability of weekly Topotecan and Taxotere in patients with recurrent ovarian, primary peritoneal, endometrial or uterine cancers|To determine the progression free survival and overall survival with week…	Phase 2	31	Allocation: Non-Randomized|Intervention Model: Single Group Assignment|Masking: None (Open Label)|Primary Purpose: Treatment	2004-11-01	NA	2007-03-01	2005-10-04	NA	2012-04-24	https://ClinicalTrials.gov/show/NCT00231855		1	1
NCT00245050	2004	1	3	Pyridoxine in Preventing Hand-Foot Syndrome in Patients Who Are Receiving Liposomal Doxorubicin for Cancer	Completed	Dietary Supplement: pyridoxine hydrochloride|Drug: Placebo|Drug: doxorubicin HCL liposome	Number of Participants With Palmar-plantar Erythrodysesthesia (PPE)|Quality of Life (QOL) as Measured by Functional Assessment of Cancer Therapy (FACT-G)	Phase 3	34	Allocation: Randomized|Intervention Model: Parallel Assignment|Masking: Double (Participant, Investigator)|Primary Purpose: Supportive Care	2004-04-01	2008-04-01	2011-09-01	2005-10-27	2010-12-22	2011-12-30	https://ClinicalTrials.gov/show/NCT00245050			1		1
NCT00248547	2004	1	0	Aprepitant in Preventing Nausea and Vomiting in Patients Who Are Undergoing a Stem Cell Transplant	Completed	Drug: aprepitant|Drug: dexamethasone|Drug: ondansetron|Drug: placebo	Number of Emesis Free Participants During the Study Period.|Safety in Transplant Population|Effects on Nausea, Appetite and Taste Changes|Pharmacokinetic Interaction	Not Applicable	40	Allocation: Randomized|Intervention Model: Parallel Assignment|Masking: Quadruple (Participant, Care Provider, Investigator, Outcomes Assessor)|Primary Purpose: Supportive Care	2004-05-01	2009-01-01	2009-01-01	2005-11-04	2011-12-21	2017-05-09	https://ClinicalTrials.gov/show/NCT00248547	1					1									1
NCT00250094	2004	0	1	Clinical Benefit of Topoisomerase Downregulation	Completed	Drug: Topotecan and VP16	To determine the regulation of topoisomerase I and II following alternating prolonged exposure to topotecan and etoposide (VP-16)|To determine the time to progression and the objective response rate of this treatment in patients with incurable ovarian cancer	Phase 1	15	Allocation: Non-Randomized|Intervention Model: Single Group Assignment|Masking: None (Open Label)|Primary Purpose: Treatment	2004-05-01	2005-06-01	2006-03-01	2005-11-07	NA	2011-09-07	https://ClinicalTrials.gov/show/NCT00250094			1
NCT00253708	2004	1	0	Massage Therapy in Treating the Symptoms of Patients With Locally Advanced or Metastatic Cancer	Completed	Procedure: management of therapy complications|Procedure: massage therapy|Procedure: pain therapy|Procedure: psychosocial assessment and care|Procedure: quality-of-life assessment	Pain|Anxiety|Alertness|Quality of Life: Physical Well-being|Quality of Life: Psychological Well-being|Quality of Life: McGill Total|Sleep	Not Applicable	39	Allocation: Randomized|Intervention Model: Parallel Assignment|Masking: Double (Investigator, Outcomes Assessor)|Primary Purpose: Supportive Care	2004-12-01	2013-01-01	2013-01-01	2005-11-15	2017-08-07	2017-08-07	https://ClinicalTrials.gov/show/NCT00253708																			1
NCT00287885	2004	0	1	Docetaxel in Treating Patients With Refractory or Recurrent Advanced Gynecologic Cancer	Completed	Drug: docetaxel	Maximum Tolerated Dose|Response to Treatment|Pharmacokinetics	Phase 1	18	Allocation: Non-Randomized|Intervention Model: Single Group Assignment|Masking: None (Open Label)|Primary Purpose: Treatment	2004-03-01	2008-12-01	2008-12-01	2006-02-07	NA	2017-11-29	https://ClinicalTrials.gov/show/NCT00287885		1
NCT00291837	2004	0	2	CT-2106 for the Second Line Treatment of Ovarian Cancer	Completed	Drug: CT-2106	response rate|toxicity|response duration|time to progression|survival	Phase 2	40	Allocation: Non-Randomized|Intervention Model: Single Group Assignment|Masking: None (Open Label)|Primary Purpose: Treatment	2004-11-01	2006-06-01	2007-12-01	2006-02-15	NA	2010-02-26	https://ClinicalTrials.gov/show/NCT00291837		1
NCT00293384	2004	1	0	Aprepitant, Granisetron, & Dexamethasone in Preventing Nausea & Vomiting in Pts. Receiving Cyclophosphamide Before a Stem Cell Transplant	Completed	Drug: Aprepitant|Drug: Cyclophosphamide|Drug: Dexamethasone|Drug: Granisetron hydrochloride	Proportion of Participants With Controlled Acute Vomiting|Delayed Vomiting Controlled|Toxicity Grade 3, 4, or 5	Not Applicable	40	Allocation: N/A|Intervention Model: Single Group Assignment|Masking: None (Open Label)|Primary Purpose: Supportive Care	2004-10-01	2009-06-01	2012-02-01	2006-02-17	2014-10-03	2016-03-15	https://ClinicalTrials.gov/show/NCT00293384	1					1									1
NCT00317772	2004	1	2	Topotecan and Gefitinib (Iressa) for Ovarian, Peritoneal, or Fallopian Tube Cancer	Completed	Drug: Topotecan|Drug: Gefitinib	Dose Limiting Toxicity (DLT)|Maximum Tolerated Dose (MTD) of Topotecan|Response Rate	Phase 1|Phase 2	19	Allocation: N/A|Intervention Model: Sequential Assignment|Masking: None (Open Label)|Primary Purpose: Treatment	2004-09-02	2020-11-04	2020-11-04	2006-04-25	2022-02-07	2022-02-07	https://ClinicalTrials.gov/show/NCT00317772			1						1
NCT00337233	2004	0	0	Yoga in Controlling Symptoms and Reducing Stress in Women With Ovarian Cancer or Breast Cancer	Completed	Procedure: yoga therapy	Fatigue as measured by the FACT-Fatigue subscale|Psychological distress as measured by the Center for Epidemiologic Studies-Depression Scale and the State-Trait Anxiety Inventory|Positive affect as measured by the Positive and Negative Affect Schedule|Quality of life as measured by Functional Assessment of Cancer Therapy (FACT-O) for patients with ovarian cancer or FACT-B for patients with breast…	Not Applicable	106	Allocation: N/A|Intervention Model: Single Group Assignment|Masking: None (Open Label)|Primary Purpose: Supportive Care	2004-01-01	2006-11-01	2016-11-01	2006-06-15	NA	2017-05-30	https://ClinicalTrials.gov/show/NCT00337233																			1
NCT00408590	2004	1	1	Recombinant Measles Virus Vaccine Therapy and Oncolytic Virus Therapy in Treating Patients With Progressive, Recurrent, or Refractory Ovarian Epithelial Cancer or Primary Peritoneal Cancer	Completed	Biological: carcinoembryonic antigen-expressing measles virus|Biological: oncolytic measles virus encoding thyroidal sodium iodide symporter|Genetic: reverse transcriptase-polymerase chain reaction|Other: laboratory biomarker analysis	Dose Limiting Toxicity|Number of Responses (Complete and Partial, Stable and Progressive Disease)|Change in CA-125 Levels From Baseline to Last Recorded Value (up to 18 Months)|Time to Progression	Phase 1	37	Allocation: N/A|Intervention Model: Single Group Assignment|Masking: None (Open Label)|Primary Purpose: Treatment	2004-04-19	2012-08-01	2017-11-07	2006-12-07	2017-10-02	2019-03-01	https://ClinicalTrials.gov/show/NCT00408590						1
NCT00461786	2004	1	2	A Study of Single Agent Pemetrexed Disodium in Treating Patients With Recurrent or Persistent Ovarian or Primary Peritoneal Cancer	Completed	Drug: pemetrexed	Tumor Response|Number of Participants With Adverse Events by Grade|Duration of Response|Progression-Free Survival|Overall Survival	Phase 2	51	Allocation: Non-Randomized|Intervention Model: Single Group Assignment|Masking: None (Open Label)|Primary Purpose: Treatment	2004-09-01	2007-10-01	2008-05-01	2007-04-18	2009-08-24	2009-12-04	https://ClinicalTrials.gov/show/NCT00461786				1
NCT00578006	2004	0	0	Internet-based System for Cancer Patients to Self-report Toxicity	Completed	Behavioral: Questioners|Behavioral: STAR website	To evaluate patient willingness to use STAR (Symptom Tracking and Reporting for Patients), an Internet-based system for cancer patients to self-report common toxicity symptoms, performance status, and quality of life.|To evaluate the impact of STAR on clinical outcomes|To measure patient assessments of the usefulness of STAR, and to measure clinician perceptions of the potential value of STAR in …	Not Applicable	1007	Allocation: Randomized|Intervention Model: Parallel Assignment|Masking: None (Open Label)	2004-03-01	2017-01-01	2017-01-01	2007-12-20	NA	2017-01-10	https://ClinicalTrials.gov/show/NCT00578006																	1
NCT00620243	2004	0	0	Pilot Study to Evaluate 18F-fluorodeoxyglucose (FDG) Positron Emission Tomography /Computed Tomography (PET/CT) in Prediction of Early Response to Chemotherapy in Ovarian Cancer.	Completed	Procedure: 1: FDG PET	Partial metabolic response (PMR) - A reduction of a minimum of 15-25% in tumour 18FDG SUV after one cycle of chemotherapy, and greater than 25% after more than one treatment cycle.|Complete metabolic response (CMR) - Complete resolution of 18FDG uptake within the tumour volume so that it was indistinguishable from surrounding normal tissue.|Progressive metabolic disease- increase in 18FDG tumour …	Early Phase 1	9	Allocation: N/A|Intervention Model: Single Group Assignment|Masking: None (Open Label)|Primary Purpose: Diagnostic	2004-06-01	2008-11-01	2008-11-01	2008-02-21	NA	2012-01-09	https://ClinicalTrials.gov/show/NCT00620243																			1
NCT00709462	2004	0	1	A Study of CDX-1307, in Patients With Incurable Breast, Colorectal, Pancreatic, Ovarian or Bladder Cancer (CDX 1307-01)	Completed	Biological: CDX1307	To establish the safety and tolerability profile of CDX-1307 in patients with incurable breast, colorectal, pancreatic, ovarian or bladder cancer, alone and in combination with adjuvants.|To evaluate dose-limiting toxicities, immune response, and clinical activity (tumor response and time to progression)	Phase 1	48	Allocation: Non-Randomized|Intervention Model: Single Group Assignment|Masking: None (Open Label)|Primary Purpose: Treatment	2004-03-01	2010-05-01	2010-06-01	2008-07-03	NA	2010-07-26	https://ClinicalTrials.gov/show/NCT00709462						1
NCT00727961	2004	1	4	A Study to Evaluate Efficacy and Tolerance of Caelyx in Patients With Epithelial Ovarian Cancer. (Study P04072)(COMPLETED)	Completed	Drug: Pegylated Liposomal Doxorubicin hydrochloride	Number of Participants With Complete Response|Number of Participants With Partial Response|Number of Participants With Stabilization|Number of Participants With Progression|Mean Time to Positive (Partial) Treatment Response Achievement|Median Time to Progression|Mean Survival Time During the Study	Phase 4	58	Allocation: Non-Randomized|Intervention Model: Single Group Assignment|Masking: None (Open Label)|Primary Purpose: Treatment	2004-11-09	2008-01-10	2008-01-10	2008-08-05	2009-07-16	2017-06-08	https://ClinicalTrials.gov/show/NCT00727961			1		1
NCT02026921	2004	0	2	A Phase II Study of Docetaxel and Carboplatin in Late Relapse of Ovarian Cancer	Completed	Drug: Carboplatin|Drug: Docetaxel	Safety|Response rate|Progression free survival	Phase 2	74	Allocation: N/A|Intervention Model: Single Group Assignment|Masking: None (Open Label)|Primary Purpose: Treatment	2004-06-01	2006-03-01	2008-12-01	2014-01-03	NA	2014-01-03	https://ClinicalTrials.gov/show/NCT02026921	1	1
NCT00098800	2004	0	0	Fenretinide in Preventing Ovarian Cancer in Participants Who Are at High Risk for Developing Ovarian Cancer and Planning to Undergo Surgery to Remove the Ovaries	Completed	Drug: fenretinide	NA	Not Applicable	40	Allocation: Randomized|Masking: Double|Primary Purpose: Prevention	2004-10-01	2006-08-01	2006-11-01	2004-12-09	NA	2010-03-24	https://ClinicalTrials.gov/show/NCT00098800
NCT00089362	2004	0	1	Alvespimycin Hydrochloride in Treating Patients With Metastatic or Unresectable Solid Tumors	Completed	Drug: alvespimycin hydrochloride|Other: laboratory biomarker analysis|Other: pharmacological study	MTD, defined as the dose level where the observed DLT incidence in no more than one out of six patients treated at a particular dose level	Phase 1	30	Allocation: N/A|Intervention Model: Single Group Assignment|Masking: None (Open Label)|Primary Purpose: Treatment	2004-07-01	2008-01-01	NA	2004-08-05	NA	2013-04-10	https://ClinicalTrials.gov/show/NCT00089362
NCT00361049	2004	0	1	Donor Mesenchymal Stem Cell Infusion in Treating Patients With Acute or Chronic Graft-Versus-Host Disease After Undergoing a Donor Stem Cell Transplant	Completed	Biological: graft versus host disease prophylaxis/therapy|Genetic: fluorescence in situ hybridization|Other: immunoenzyme technique|Other: immunohistochemistry staining method|Other: laboratory biomarker analysis|Procedure: in vitro-treated bone marrow transplantation|Procedure: management of therapy complications	Safety|Complete and partial resolution of graft-vs-host disease (GVHD)|Cytokine levels, lymphocyte subsets, and donor-reactive lymphocyte numbers in patients with acute GVHD	Phase 1	49	Allocation: N/A|Intervention Model: Single Group Assignment|Masking: None (Open Label)|Primary Purpose: Treatment	2004-09-01	2009-06-01	2010-11-01	2006-08-07	NA	2010-11-05	https://ClinicalTrials.gov/show/NCT00361049
NCT00040911	2005	0	0	Electroacupuncture in Treating Delayed Nausea and Vomiting in Patients Receiving Chemotherapy For Newly Diagnosed Childhood Sarcoma, Neuroblastoma, Nasopharyngeal Cancer, Germ Cell Tumors, or Hodgkin Lymphoma	Completed	Procedure: electroacupuncture therapy|Procedure: sham intervention|Procedure: quality-of-life assessment	Delayed nausea by Marrow Assessment of Nausea and Emesis at 1, 3, and 6 weeks after study completion|Quality of life by QLQ C-30 at 1, 3, and 6 weeks after study completion|Pain by Brief Pain Inventory at 1, 3, and 6 weeks after study completion	Not Applicable	17	Allocation: Randomized|Intervention Model: Parallel Assignment|Masking: Double (Participant, Care Provider)|Primary Purpose: Supportive Care	2005-04-01	2009-10-01	2011-01-01	2003-01-27	NA	2013-05-31	https://ClinicalTrials.gov/show/NCT00040911																			1
NCT00081276	2005	0	2	3-AP and Cisplatin in Treating Patients With Recurrent or Persistent Platinum-Resistant Ovarian Epithelial or Primary Peritoneal Cancer	Completed	Drug: triapine|Drug: cisplatin|Other: laboratory biomarker analysis	Frequency and duration of objective response assessed using RECIST criteria|Frequency and severity of observed adverse effects assessed using CTCAE version 3.0|Duration of progression-free survival|Duration of overall survival|Prognostic variables (e.g., initial performance status, age, and mucinous [or clear cell] histology)	Phase 2	48	Allocation: N/A|Intervention Model: Single Group Assignment|Masking: None (Open Label)|Primary Purpose: Treatment	2005-07-01	2007-01-01	NA	2004-04-08	NA	2013-01-24	https://ClinicalTrials.gov/show/NCT00081276	1
NCT00090389	2005	0	1	Acupuncture for Women's Health Conditions	Completed	Procedure: Chinese Acupuncture	NA	Phase 1	50	Allocation: Randomized|Intervention Model: Parallel Assignment|Masking: Single|Primary Purpose: Treatment	2005-01-01	2007-05-01	2007-05-01	2004-08-26	NA	2008-01-25	https://ClinicalTrials.gov/show/NCT00090389																			1
NCT00096993	2005	1	2	A Study to Evaluate rhuMab 2C4 and Gemcitabine in Subjects With Ovarian, Primary Peritoneal, or Fallopian Tube Cancer	Completed	Drug: Placebo|Drug: Gemcitabine|Drug: Pertuzumab	Progression-free Survival|Percentage of Participants With an Objective Response|Duration of the Objective Response|Percentage of Participants Free From Disease Progression at 4 Months|Duration of Survival	Phase 2	131	Allocation: Randomized|Intervention Model: Parallel Assignment|Masking: Double (Participant, Investigator)|Primary Purpose: Treatment	2005-01-01	2007-09-01	2007-09-01	2004-11-18	2015-06-10	2015-06-10	https://ClinicalTrials.gov/show/NCT00096993				1		1			1
NCT00097019	2005	0	2	A Study of Bevacizumab in Ovarian Cancer or Primary Peritoneal Cancer Where Doxil or Topotecan Therapy Has Failed	Completed	Drug: bevacizumab	NA	Phase 2	53	Primary Purpose: Treatment	2005-02-01	2006-05-01	2006-05-01	2004-11-18	NA	2017-05-16	https://ClinicalTrials.gov/show/NCT00097019			1		1	1		1						1
NCT00108745	2005	1	3	Paclitaxel, Polyglutamate Paclitaxel, or Observation in Treating Patients With Stage III or Stage IV Ovarian Epithelial, Peritoneal Cancer, or Fallopian Tube Cancer	Active, not recruiting	Other: Clinical Observation|Other: Laboratory Biomarker Analysis|Drug: Paclitaxel|Drug: Paclitaxel Poliglumex|Procedure: Quality-of-Life Assessment	Overall Survival|Progression-free Survival|Frequency and Severity of Adverse Effects Assessed by CTCAE v3.0|Patient-Reported Quality of Life (QOL)|Patient-Reported Peripheral Neuropathy Symptoms	Phase 3	1157	Allocation: Randomized|Intervention Model: Parallel Assignment|Masking: None (Open Label)|Primary Purpose: Treatment	2005-03-21	2015-02-03	2022-02-22	2005-04-19	2021-04-01	2021-09-30	https://ClinicalTrials.gov/show/NCT00108745		1
NCT00109096	2005	0	2	Study of Pemetrexed in the Treatment of Patients With Ovarian Cancer Who Have Failed Prior Platinum-Based Chemotherapy	Completed	Drug: Pemetrexed	To assess the anti-tumor activity, as measured by tumor response rate (proportion of patients with complete or partial response, of 500 mg/m2 vs. 900 mg/m2 of pemetrexed therapy administered every 21 days|Time to response|Duration of response|Time to objective progressive disease (TtPD)|Time to treatment failure (TtTF)|Objective PFS|OS|To assess safety and toxicity profile of two doses of pemetre…	Phase 2	100	Allocation: Randomized|Intervention Model: Parallel Assignment|Masking: Double|Primary Purpose: Treatment	2005-06-01	NA	2007-03-01	2005-04-25	NA	2007-05-17	https://ClinicalTrials.gov/show/NCT00109096				1
NCT00109993	2005	0	2	Campath-1H + FK506 and Methylprednisolone for GVHD	Completed	Biological: alemtuzumab|Drug: methylprednisolone|Drug: tacrolimus	Graft-vs-host disease response|Incidence of serious infections by clinical, radiologic, and microbiologic assessments	Phase 2	34	Allocation: N/A|Intervention Model: Single Group Assignment|Masking: None (Open Label)|Primary Purpose: Supportive Care	2005-01-01	2006-06-01	2007-05-01	2005-05-04	NA	2010-06-11	https://ClinicalTrials.gov/show/NCT00109993						1									1
NCT00113373	2005	1	2	Lapatinib in Treating Patients With Persistent or Recurrent Ovarian Epithelial or Peritoneal Cancer	Completed	Drug: lapatinib ditosylate|Other: laboratory biomarker analysis	Progression-free Survival (PFS) > 6 Months|Frequency and Severity of Adverse Effects as Assessed by Common Toxicity Criteria for Adverse Events (CTCAE) v3.0|Tumor Response|Duration of Progression-free Survival|Overall Survival|Prognostic Variable: Platinum Sensitivity|Prognostic Variables: Performance Status|Prognostic Variable: Cellular Histology	Phase 2	28	Allocation: N/A|Intervention Model: Single Group Assignment|Masking: None (Open Label)|Primary Purpose: Treatment	2005-05-01	2011-03-01	2011-03-01	2005-06-08	2015-06-11	2019-07-24	https://ClinicalTrials.gov/show/NCT00113373									1
NCT00113607	2005	1	3	An Efficacy and Safety Study for Yondelis (Trabectedin) in Patients With Advanced Relapsed Ovarian Cancer	Completed	Drug: Trabectedin|Drug: DOXIL|Drug: Dexamethasone	Progression-Free Survival (PFS): Independent Radiologist Review|Overall Survival|Objective Response Rate (ORR) - Independent Radiologist Review|Duration of Response: Independent Radiologist Review|Median Area Under Curve (AUC) of Trabectedin.|Median Maximum Plasma Concentration (Cmax) of Trabectedin.	Phase 3	672	Allocation: Randomized|Intervention Model: Parallel Assignment|Masking: None (Open Label)|Primary Purpose: Treatment	2005-04-01	2010-11-01	2010-11-01	2005-06-10	2013-08-23	2014-06-27	https://ClinicalTrials.gov/show/NCT00113607	1		1		1	1									1
NCT00114166	2005	1	2	Topotecan in Treating Patients With Recurrent Ovarian Epithelial, Fallopian Tube, or Primary Peritoneal Cancer	Completed	Drug: topotecan hydrochloride	Objective Tumor Response|Number of Participants With Adverse Effects (Grade 3 or Higher) as Assessed by Common Toxicity Criteria for Adverse Events Version 2.0|Reason Off Study Therapy	Phase 2	81	Allocation: Randomized|Intervention Model: Parallel Assignment|Masking: None (Open Label)|Primary Purpose: Treatment	2005-01-01	2011-01-01	NA	2005-06-14	2014-06-26	2018-07-24	https://ClinicalTrials.gov/show/NCT00114166			1
NCT00120939	2005	0	1	Study of Motexafin Gadolinium and Docetaxel for Advanced Cancer	Completed	Drug: Motexafin Gadolinium	Determine the Dose Limiting Toxicity at 8 weeks (2 cycles), and the Maximum Tolerated Dose at 24 weeks.|Tumor response rate 8, 16 and 24 weeks, and common PK parameters at 24 weeks	Phase 1	25	Allocation: Non-Randomized|Intervention Model: Single Group Assignment|Masking: None (Open Label)|Primary Purpose: Treatment	NA	NA	NA	2005-07-19	NA	2009-04-03	https://ClinicalTrials.gov/show/NCT00120939		1
NCT00126542	2005	0	2	Bevacizumab and Erlotinib in Treating Patients With Recurrent or Metastatic Ovarian Epithelial, Fallopian Tube, or Primary Peritoneal Cavity Cancer	Completed	Biological: bevacizumab|Drug: erlotinib hydrochloride|Other: laboratory biomarker analysis	Response rate of patients treated with the combination of bevacizumab and OSI-774|Progression-free survival|Median progression-free survival|Overall survival	Phase 2	35	Allocation: N/A|Intervention Model: Single Group Assignment|Masking: None (Open Label)|Primary Purpose: Treatment	2005-04-01	2007-01-01	2010-04-01	2005-08-04	NA	2014-05-14	https://ClinicalTrials.gov/show/NCT00126542						1		1	1					1
NCT00129727	2005	1	2	Carboplatin Taxol Avastin in Ovarian Cancer (OVCA)	Completed	Drug: Paclitaxel|Drug: Carboplatin|Drug: Bevacizumab	PFS|Response Rate (RECIST-1)|Toxicity	Phase 2	62	Allocation: N/A|Intervention Model: Single Group Assignment|Masking: None (Open Label)|Primary Purpose: Treatment	2005-06-01	2009-02-01	2009-02-01	2005-08-12	2016-06-01	2016-06-01	https://ClinicalTrials.gov/show/NCT00129727	1	1				1		1						1
NCT00130520	2005	1	2	Bevacizumab and Erlotinib Study in Advanced Ovarian Cancer	Completed	Drug: bevacizumab|Drug: erlotinib	Objective Response (Complete Partial, Stable and Progression)|Median Response Duration (Weeks)|Progression Free Survival(PFS)	Phase 2	40	Allocation: Non-Randomized|Intervention Model: Single Group Assignment|Masking: None (Open Label)|Primary Purpose: Treatment	2005-06-01	2010-01-01	2010-05-01	2005-08-15	2010-12-14	2012-05-28	https://ClinicalTrials.gov/show/NCT00130520						1		1	1					1
NCT00132067	2005	0	2	Vorinostat in Treating Patients With Recurrent or Persistent Ovarian Epithelial or Primary Peritoneal Cavity Cancer	Completed	Drug: vorinostat	Progression-free survival (PFS)|Toxicity as assessed by CTCAE v 3.0|Clinical response (partial and complete response) rate as according to RECIST s|Duration of PFS|Duration of survival	Phase 2	60	Allocation: N/A|Intervention Model: Single Group Assignment|Masking: None (Open Label)|Primary Purpose: Treatment	2005-10-01	2006-08-01	2008-07-01	2005-08-19	NA	2019-07-23	https://ClinicalTrials.gov/show/NCT00132067																1
NCT00132522	2005	0	1	EMD 273066 in Patients With Recurrent EpCAM Positive Ovarian, Prostate, Colorectal or Non-small Cell Lung Cancers When First Given Cyclophosphamide	Completed	Drug: EMD 273066	efficacy|safety	Phase 1	45	Allocation: Non-Randomized|Intervention Model: Single Group Assignment|Masking: None (Open Label)|Primary Purpose: Treatment	2005-05-01	2008-06-01	2009-04-01	2005-08-22	NA	2013-10-25	https://ClinicalTrials.gov/show/NCT00132522	1
NCT00164658	2005	0	1	Evaluating Tools for Health Promotion and Disease Prevention	Completed	Behavioral: Familial risk assessment and personalized prevention messages	Change in stage of adoption of health behaviors and referral for additional screening and follow up for high risk participants at 6 month post evaluation|Primary care physicians' provision of preventive services in response to family medical history.	Phase 1	8400	Allocation: Randomized|Intervention Model: Parallel Assignment|Masking: Single|Primary Purpose: Prevention	2005-09-01	NA	2007-10-01	2005-09-14	NA	2010-01-07	https://ClinicalTrials.gov/show/NCT00164658																	1
NCT00170677	2005	0	2	Topotecan Weekly Versus Topotecan Day 1-5 in Patient With Platin-resistant Ovarian Cancer	Completed	Drug: Topotecan	Rate of CR and PR in each arm|Toxicity of topotecan treatment|Progression-free survival of both arms	Phase 2	194	Allocation: Non-Randomized|Intervention Model: Parallel Assignment|Masking: None (Open Label)|Primary Purpose: Treatment	2005-09-01	2013-01-01	2013-01-01	2005-09-15	NA	2014-05-14	https://ClinicalTrials.gov/show/NCT00170677			1
NCT00179712	2005	0	2	Study of Lenalidomide With Topotecan In Subjects With Advanced Ovarian and Primary Peritoneal Carcinoma	Completed	Drug: CC-5013|Drug: topotecan	Phase I-To determine the MTD and evaluate the safety profile of oral lenalidomide and topotecan|Phase II-To explore the anti-tumor activity based on objective response rate (CR + PR) of the combination of oral lenalidomide and topotecan|Phase I-To explore the anti-tumor activity based on response of the combination of lenalidomide and topotecan.|Phase II-To explore the safety profile of the combi…	Phase 1|Phase 2	60	Allocation: Non-Randomized|Intervention Model: Factorial Assignment|Masking: None (Open Label)	2005-04-01	NA	2006-11-01	2005-09-16	NA	2016-12-01	https://ClinicalTrials.gov/show/NCT00179712			1											1
NCT00189358	2005	0	2	A Phase II Study of ZD1839 and Tamoxifen in Patients With Epithelial Ovarian Carcinoma, Cancer of the Fallopian Tube or the Peritoneum Refractory to Platinum- and Taxane-based Therapy	Completed	Drug: ZD1839|Drug: tamoxifen	Safety and tolerability|objective response rate|time to progression|overall survival	Phase 2	NA	Allocation: Non-Randomized|Intervention Model: Single Group Assignment|Masking: None (Open Label)|Primary Purpose: Treatment	NA	NA	NA	2005-09-19	NA	2010-07-20	https://ClinicalTrials.gov/show/NCT00189358		1							1						1
NCT00189553	2005	0	3	Caelyx Plus Carboplatin Versus Paclitaxel Plus Carboplatin in Patients With Epithelial Ovarian Cancer in Late Relapse	Completed	Drug: Pegylated liposomal doxorubicin|Drug: Carboplatin|Drug: Paclitaxel	Progression-free survival of patients in both study groups|Qualitative and quantitative toxicities|Quality of life|Overall survival	Phase 3	976	Allocation: Randomized|Intervention Model: Parallel Assignment|Masking: None (Open Label)|Primary Purpose: Treatment	2005-04-01	2009-01-01	2012-06-01	2005-09-19	NA	2014-01-10	https://ClinicalTrials.gov/show/NCT00189553	1	1	1		1
NCT00216645	2005	0	2	Phase II Clinical Study of Pegylated Liposomal Doxorubicin Hydrochloride Injection as 2nd-line or Later Therapy in Patients With Mullerian Carcinoma (Epithelial Ovarian Carcinoma, Primary Carcinoma of Fallopian Tube, Peritoneal Carcinoma) Having Prior Platinum-Based Chemotherapy	Completed	Drug: doxorubicin hydrochloride	Overall response rate as antitumor effect (tumor shrinkage)|The incidence and the severity of adverse events and adverse drug reactions; the median time to response and median duration of response and these ranges in response patients	Phase 2	74	Allocation: Non-Randomized|Intervention Model: Single Group Assignment|Masking: None (Open Label)|Primary Purpose: Treatment	2005-01-01	NA	2006-11-01	2005-09-22	NA	2011-05-17	https://ClinicalTrials.gov/show/NCT00216645			1		1
NCT00217568	2005	0	2	Docetaxel and Carboplatin in Treating Patients With Relapsed Stage III or Stage IV Ovarian Epithelial or Primary Peritoneal Cavity Cancer	Completed	Biological: pegfilgrastim|Drug: carboplatin|Drug: docetaxel	Toxicity|Response rates (complete and partial response)|Relapse rates|Event-free survival|Overall survival	Phase 2	NA	Masking: None (Open Label)|Primary Purpose: Treatment	2005-05-01	2006-03-01	NA	2005-09-22	NA	2010-09-21	https://ClinicalTrials.gov/show/NCT00217568	1	1
NCT00230542	2005	0	2	Carboplatin and Pemetrexed in Recurrent Platinum Sensitive Ovarian Cancer	Completed	Drug: Carboplatin|Drug: Pemetrexed	To assess the response rate of carboplatin in combination with pemetrexed in patients with recurrent platinum-sensitive epithelial ovarian cancer, fallopian tube cancer or peritoneal cancer.|To assess time to progression, progression-free survival, and overall survival in this patient population|to assess toxicities of treatment with combination carboplatin and pemetrexed.	Phase 2	44	Allocation: N/A|Intervention Model: Single Group Assignment|Masking: None (Open Label)|Primary Purpose: Treatment	2005-09-01	2007-07-01	2011-04-01	2005-10-03	NA	2018-08-13	https://ClinicalTrials.gov/show/NCT00230542	1			1
NCT00246688	2005	0	2	Efficacy and Safety Study of ZK219477 in Patients With Recurrent Ovarian Cancer	Completed	Drug: Sagopilone (BAY86-5302 , ZK219477)	Proportion of responders|Duration of response|Time to disease progression|Number of participants with adverse events	Phase 2	63	Allocation: Randomized|Intervention Model: Parallel Assignment|Masking: None (Open Label)|Primary Purpose: Treatment	2005-11-01	2007-06-01	2007-06-01	2005-10-30	NA	2015-12-31	https://ClinicalTrials.gov/show/NCT00246688		1
NCT00248248	2005	0	2	DOXIL for Consolidation Therapy in Ovarian Cancer.	Completed	Drug: liposomal doxorubicin	Development, frequency, and severity of hand-foot syndrome with every two week therapy|One-year progression free survival	Phase 2	45	Allocation: Non-Randomized|Intervention Model: Single Group Assignment|Masking: None (Open Label)|Primary Purpose: Treatment	2005-10-01	2011-10-01	2011-10-01	2005-11-03	NA	2011-10-12	https://ClinicalTrials.gov/show/NCT00248248			1		1
NCT00262847	2005	1	3	Carboplatin and Paclitaxel With or Without Bevacizumab in Treating Patients With Stage III or Stage IV Ovarian Epithelial, Primary Peritoneal, or Fallopian Tube Cancer	Completed	Biological: Bevacizumab|Drug: Carboplatin|Other: Laboratory Biomarker Analysis|Drug: Paclitaxel|Other: Placebo|Other: Quality-of-Life Assessment	Progression-free Survival|Overall Survival|Frequency and Severity (Grade 3 or Above) of Adverse Events Assessed by Common Terminology Criteria for Adverse Events Version 3.0|Impact on Quality of Life Measured by the Functional Assessment of Cancer Therapy-Ovary Trial Outcome Index (FACT-O TOI)	Phase 3	1873	Allocation: Randomized|Intervention Model: Parallel Assignment|Masking: Double (Participant, Investigator)|Primary Purpose: Treatment	2005-09-01	2010-11-01	2015-04-01	2005-12-07	2013-09-18	2019-07-23	0	1	1				1		1						1
NCT00262990	2005	0	3	Patupilone Versus Doxorubicin in Patients With Ovarian, Primary Fallopian, or Peritoneal Cancer	Completed	Drug: EPO906 (Patupilone)|Drug: doxorubicin	To show superiority of patupilone in overall survival compared to doxorubicin in taxane/platinum resistant patients with ovarian cancer|To determine the duration of overall response in patients with complete response (CR) or partial response (PR) or stable disease (SD)|To determine the progression-free survival (PFS) of patients treated with patupilone|To determine the time to disease progression…	Phase 3	829	Allocation: Randomized|Intervention Model: Parallel Assignment|Masking: None (Open Label)|Primary Purpose: Treatment	2005-11-01	2010-02-01	NA	2005-12-07	NA	2020-12-17	https://ClinicalTrials.gov/show/NCT00262990		1	1		1
NCT00263822	2005	0	3	Erlotinib or Observation in Treating Patients Who Have Undergone First-Line Chemotherapy for Ovarian Cancer, Peritoneal Cancer, or Fallopian Tube Cancer	Completed	Drug: erlotinib hydrochloride	Progression-free survival|Overall survival|Adverse event profile|Quality of life|Cutaneous toxicity (rash or acne [papulo-pustular rash])	Phase 3	835	Allocation: Randomized|Masking: None (Open Label)|Primary Purpose: Treatment	2005-09-01	2008-02-01	NA	2005-12-09	NA	2013-08-27	https://ClinicalTrials.gov/show/NCT00263822									1
NCT00265057	2005	0	2	Study of ADH-1 Given Intravenously to Patients With Solid Tumors	Completed	Drug: ADH -1 (Exherin鈩?	NA	Phase 1|Phase 2	NA	Allocation: Non-Randomized|Intervention Model: Single Group Assignment|Masking: None (Open Label)|Primary Purpose: Treatment	2005-06-01	NA	2008-01-01	2005-12-14	NA	2010-12-28	https://ClinicalTrials.gov/show/NCT00265057														1
NCT00267696	2005	1	2	Study of Gemcitabine/Carboplatin/Bevacizumab to Treat Ovarian, Fallopian Tube or Primary Peritoneal Cancer	Completed	Drug: Bevacizumab|Drug: Gemcitabine|Drug: Carboplatin	Determine the Antitumor Activity of Gemcitabine/Carboplatin/Bevacizumab Regimen as Measured by the Probability of Surviving Progression-free for at Least 6 Months or Responding.|Overall Survival for Patients Treated With the Regimen.	Phase 2	45	Allocation: N/A|Intervention Model: Single Group Assignment|Masking: None (Open Label)|Primary Purpose: Treatment	2005-11-01	2013-09-01	2013-12-01	2005-12-21	2015-04-30	2015-04-30	https://ClinicalTrials.gov/show/NCT00267696	1			1		1		1						1
NCT00268918	2005	0	1	Docetaxel and PTK787 in Metastatic Breast Cancer Patients and Gynecological Cancer Patients	Completed	Drug: Docetaxel|Drug: PTK787	To determine the maximum tolerated dose and the dose limiting toxicity of weekly Taxotere patients treated with PTK787.|To estimate the preliminary efficacy of this combination in both metastatic breast cancer patients and refractory gynecological patients.	Phase 1	24	Allocation: N/A|Intervention Model: Single Group Assignment|Masking: None (Open Label)|Primary Purpose: Treatment	2005-09-01	2007-01-01	2011-01-01	2005-12-23	NA	2018-07-27	https://ClinicalTrials.gov/show/NCT00268918		1
NCT00275028	2005	1	2	AZD2171 in Treating Patients With Recurrent Ovarian, Peritoneal, or Fallopian Tube Cancer	Completed	Drug: cediranib maleate	Clinical Response Benefit (Modified Gynecologic Cancer InterGroup [GCIG] Cancer Antigen [CA]-125 Response or Stable Disease) Based on the Response Evaluation Criteria in Solid Tumors (RECIST)|Progression-free Survival	Phase 2	47	Allocation: N/A|Intervention Model: Single Group Assignment|Masking: None (Open Label)|Primary Purpose: Treatment	2005-10-01	2010-03-01	2011-01-01	2006-01-11	2015-11-09	2015-11-09	https://ClinicalTrials.gov/show/NCT00275028								1
NCT00291473	2005	0	1	Safety and Immunogenicity of CHP-HER2 and CHP-NY-ESO-1 Protein With OK-432 in Antigen-Expressing Cancers	Completed	Drug: CHP-HER2, CHP-NY-ESO-1	adverse events|immune responses including HER2 and NY-ESO-1 specific IgG and T cells	Phase 1	9	Allocation: Non-Randomized|Intervention Model: Single Group Assignment|Masking: None (Open Label)|Primary Purpose: Treatment	2005-07-01	2008-08-01	2008-08-01	2006-02-14	NA	2009-03-03	https://ClinicalTrials.gov/show/NCT00291473						1						1
NCT00293293	2005	1	0	Outcomes in Ovarian Cancer and Fallopian Tube Cancer Patients Using Complementary Alternative Medicine	Completed	Other: healing touch|Other: massage therapy|Other: hypnosis|Drug: Standard chemotherapy	Quality of Life Comparison - Average FACT-O Scoring in Chemotherapy Alone vs. Chemotherapy Plus Complementary Alternative Medicine (CAM)|Comparison of Mental Health Inventory (MHI) Questionnaire Results - Average for Chemotherapy Alone vs. Chemotherapy Plus CAM|Number of Patients With Delays In Receiving Chemotherapy Alone|Number of Patients With Delays In Receiving Chemotherapy Plus CAM|Average …	Not Applicable	43	Allocation: Randomized|Intervention Model: Parallel Assignment|Masking: None (Open Label)|Primary Purpose: Supportive Care	2005-05-01	2009-04-01	2010-01-01	2006-02-17	2012-06-06	2017-12-28	https://ClinicalTrials.gov/show/NCT00293293		1
NCT00303940	2005	0	1	Talabostat Combined With Temozolomide or Carboplatin in Treating Young Patients With Relapsed or Refractory Brain Tumors or Other Solid Tumors	Completed	Drug: carboplatin|Drug: talabostat mesylate|Drug: temozolomide|Other: pharmacological study	NA	Phase 1	26	Primary Purpose: Treatment	2005-12-01	NA	2010-02-01	2006-03-17	NA	2012-03-15	https://ClinicalTrials.gov/show/NCT00303940	1
NCT00314678	2005	0	2	Cisplatin Induction With Paclitaxel Consolidation for Stage III-IV Epithelial Ovarian and Primary Peritoneal Cancer	Completed	Drug: Topotecan|Drug: Cisplatin|Drug: Paclitaxel	Recurrence-Free Interval|Examine the toxicity of therapy and to develop suitable strategies for dose modification.	Phase 2	40	Allocation: Non-Randomized|Intervention Model: Single Group Assignment|Masking: None (Open Label)|Primary Purpose: Treatment	2005-09-01	NA	2007-04-01	2006-04-14	NA	2016-12-08	https://ClinicalTrials.gov/show/NCT00314678	1	1	1
NCT00316173	2005	1	2	Second-Line Therapy Study For Potentially Platinum-Sensitive Relapsed Ovarian Cancer	Completed	Drug: topotecan|Drug: CARBOPLATIN	Number of Participants With the Indicated Response|Time to Response|Duration of Response|Progression-free Survival|Number of Participants Who Died From the Start of Treatment to Follow-up|The Number of Participants Classified as Responders in Cancer Antigen 125 (CA-125)|Time to Disease Progression	Phase 2	77	Allocation: Non-Randomized|Intervention Model: Single Group Assignment|Masking: None (Open Label)|Primary Purpose: Treatment	2005-03-01	2009-01-01	2009-03-01	2006-04-20	2009-11-26	2012-11-27	https://ClinicalTrials.gov/show/NCT00316173	1		1
NCT00316407	2005	0	2	Lapatinib/Carboplatin/Paclitaxel in Previously Treated Ovarian or Breast Cancer Patients	Completed	Drug: lapatinib (GW572016)|Drug: Carboplatin|Drug: Paclitaxel	Toxicity|Objective response (PR or CR)	Phase 1|Phase 2	30	Allocation: Non-Randomized|Intervention Model: Single Group Assignment|Masking: None (Open Label)|Primary Purpose: Treatment	2005-08-01	2009-11-01	2009-11-01	2006-04-20	NA	2011-02-18	https://ClinicalTrials.gov/show/NCT00316407	1	1							1
NCT00321633	2005	0	2	Carboplatin or Docetaxel in Treating Women With Metastatic Genetic Breast Cancer	Completed	Drug: carboplatin|Drug: docetaxel	Response and toxicity|Time to progression	Phase 2	148	Allocation: Randomized|Masking: None (Open Label)|Primary Purpose: Treatment	2005-09-01	2009-09-01	NA	2006-05-04	NA	2013-08-26	https://ClinicalTrials.gov/show/NCT00321633	1	1
NCT00321932	2005	1	2	Zoledronic Acid in Preventing Osteoporosis in Patients Undergoing Donor Stem Cell Transplant	Completed	Dietary Supplement: calcium|Dietary Supplement: cholecalciferol|Drug: zoledronic acid	Mean Change in Bone Mineral Density|Mean Change in Serum Osteocalcin|Mean Change in Serum Bone Specific Alkaline Phosphate|Mean Change in Urinary N-terminal Telopeptide|Mean Change in Luteinizing Hormone|Mean Change in Follicle-Stimulating Hormone|Mean Change in Thyroid Function Test 4|Mean Change in Ultrasensitive Estradiol|Mean Change in Total Testosterone	Phase 2	61	Allocation: Randomized|Intervention Model: Parallel Assignment|Masking: None (Open Label)|Primary Purpose: Treatment	2005-07-01	2011-03-01	2012-03-01	2006-05-04	2012-10-26	2017-03-09	https://ClinicalTrials.gov/show/NCT00321932																				1
NCT00357448	2005	0	1	Denileukin Diftitox Used in Treating Patients With Advanced Refractory Ovarian Cancer, Primary Peritoneal Carcinoma, or Epithelial Fallopian Tube Cancer	Completed	Biological: denileukin diftitox|Procedure: intraperitoneal administration|Other: laboratory biomarker analysis|Other: enzyme-linked immunosorbent assay|Other: flow cytometry	Safety and toxicity profile as assessed by the Cancer Therapy Evaluation Program, Common Terminology Criteria for Adverse Events version 3.0|MTD|Efficacy of ONTAK defined as a 25% reduction in the number of Tregs in either the peripheral blood and/or in the peritoneal cavity|Clinical impact on course of disease as assessed by serum CA-125 measurements|Changes in circulating cytokines IL-2, IL-6, …	Phase 1	11	Allocation: Non-Randomized|Intervention Model: Single Group Assignment|Masking: None (Open Label)|Primary Purpose: Treatment	2005-04-01	2009-11-01	NA	2006-07-27	NA	2019-05-14	https://ClinicalTrials.gov/show/NCT00357448						1
NCT00413322	2005	0	1	Study of PXD101 Alone and in Combination With 5-Fluorouracil (5-FU) in Patients With Advanced Solid Tumors	Completed	Drug: belinostat|Drug: 5-Fluorouracil (5-FU)	to determine the maximum tolerated dose of PXD101 administered in combination with 5-FU|to determine whether PXD101 alone can down-regulate thymidylate synthase in patient tumors	Phase 1	35	Allocation: N/A|Intervention Model: Single Group Assignment|Masking: None (Open Label)|Primary Purpose: Treatment	2005-09-01	2008-03-01	2008-06-01	2006-12-19	NA	2015-07-08	https://ClinicalTrials.gov/show/NCT00413322				1												1
NCT00421889	2005	1	2	A Study of Belinostat + Carboplatin or Paclitaxel or Both in Patients With Ovarian Cancer in Need of Relapse Treatment	Completed	Drug: belinostat|Drug: Paclitaxel|Drug: Carboplatin	Maximum Tolerable Dose (MTD) Belinostat, Part A,|Dose Limiting Toxicities (DLT), Part A|Best Overall Response (CR or PR)|To Determine the Pharmacodynamic Effects of Belinostat (in the Combination) on Histone Acetylation in Peripheral Blood Mononuclear Cells (Selected Sites)|Time to Progression|Time to Response|Duration of Response|Belinostat Cmax|Belinostat Mean t陆|Belinostat AUC (0-infinity)	Phase 1|Phase 2	80	Allocation: N/A|Intervention Model: Single Group Assignment|Masking: None (Open Label)|Primary Purpose: Treatment	2005-08-01	2009-02-01	2009-02-01	2007-01-15	2014-12-15	2015-07-28	https://ClinicalTrials.gov/show/NCT00421889	1	1														1
NCT00433407	2005	0	0	T-Cell Response in Patients Receiving Trastuzumab and/or Chemotherapy for HER2-Positive Solid Tumors	Completed	Biological: trastuzumab	T-cell activation in blood samples	Not Applicable	12	Allocation: N/A|Intervention Model: Single Group Assignment|Masking: None (Open Label)|Primary Purpose: Treatment	2005-08-01	2006-02-01	NA	2007-02-12	NA	2012-10-04	https://ClinicalTrials.gov/show/NCT00433407						1			1
NCT00466986	2005	0	2	Abraxane Plus Carboplatin for Recurrent Platinum-Sensitive Ovarian Cancer	Completed	Drug: Abraxane	Response Rate|Time to Response|Duration of Response|Overall Survival|Progression Free Survival|Safety|Tolerability	Phase 2	40	Allocation: Non-Randomized|Intervention Model: Single Group Assignment|Masking: None (Open Label)|Primary Purpose: Treatment	2005-11-01	2011-10-01	2011-10-01	2007-04-27	NA	2011-10-12	https://ClinicalTrials.gov/show/NCT00466986	1	1
NCT00478452	2005	0	1	Dendritic Cell Vaccine for High Risk Ovarian Cancer Patients	Completed	Biological: DC-Ova|Biological: DC Ova with Cyclophosphamide	To assess the immunogenicity (with or without prior cyclophosphamide administration) of IDD-6, a peptide-loaded matured DC vaccine.	Phase 1	14	Allocation: Randomized|Intervention Model: Single Group Assignment|Masking: None (Open Label)|Primary Purpose: Treatment	2005-08-01	2008-08-01	2008-08-01	2007-05-24	NA	2019-10-23	https://ClinicalTrials.gov/show/NCT00478452	1
NCT00489359	2005	1	2	Trial of Pemetrexed and Carboplatin in Patients With Recurrent Ovarian or Primary Peritoneal Cancer	Completed	Drug: Pemetrexed - Phase 1|Drug: Carboplatin - Phase 1|Drug: Pemetrexed - Phase 2|Drug: Carboplatin - Phase 2	Phase 1 - Maximum Tolerated Dose (MTD) of Pemetrexed in Combination With Carboplatin|Phase 2 - Percentage of Participants With Overall Tumor Response (Response Rate)|Phase 1 - Number of Dose-Limiting Toxicities (DLTs)|Phase 1 - Number of Participants With Adverse Events (Toxicity)|Phase 1 - Recommended Dose of Pemetrexed for Phase 2|Phase 1 - Recommended Area Under the Curve (AUC) Dose of Carbopl…	Phase 1|Phase 2	86	Allocation: Non-Randomized|Intervention Model: Single Group Assignment|Masking: None (Open Label)|Primary Purpose: Treatment	2005-07-01	2010-02-01	2010-02-01	2007-06-21	2011-06-16	2011-06-16	https://ClinicalTrials.gov/show/NCT00489359	1			1
NCT00516373	2005	0	1	A Study to Assess the Safety and Pharmacokinetics of an Inhibitor of Poly ADP-Ribose Polymerase-1 (PARP)	Active, not recruiting	Drug: KU-0059436 (AZD2281)(PARP inhibitor)	To determine the safety, tolerability, dose-limiting toxicity (DLT), and (MTD) of KU-0059436|Objective tumour response	Phase 1	98	Allocation: Non-Randomized|Intervention Model: Single Group Assignment|Masking: None (Open Label)|Primary Purpose: Treatment	2005-07-11	2008-12-17	2022-12-30	2007-08-15	NA	2022-09-01	https://ClinicalTrials.gov/show/NCT00516373													1
NCT00538603	2005	0	0	Multi-national, Randomized, Phase III, GCIG Intergroup Study Comparing Pegylated Liposomal Doxorubicin (CAELYX) and Carboplatin vs. Paclitaxel and Carboplatin in Patients With Epithelial Ovarian Cancer in Late Relapse. (CALYPSO)	Completed	Drug: pegylated liposomal Doxorubicin (CAELYX) & Carboplatin|Drug: Paclitaxel & Carboplatin	overall survival	Not Applicable	8	Allocation: N/A|Intervention Model: Single Group Assignment|Masking: None (Open Label)|Primary Purpose: Treatment	2005-06-01	2013-06-01	2013-06-01	2007-10-02	NA	2015-12-17	https://ClinicalTrials.gov/show/NCT00538603	1	1	1		1
NCT00699907	2005	1	2	Effect of Flutamide on Biomarkers in Blood and Tissue Samples From Patients at High Risk of Ovarian Cancer	Completed	Drug: flutamide	Colony Stimulating Factor (CSF-1) Expression in Ovarian Endosalpingiosis|Colony Stimulating Factor (CSF-1) Expression in Ovarian Epithelium|Colony Stimulating Factor (CSF-1) Expression in Ovarian Stroma|Colony Stimulating Factor-1 Receptor (CSF-1R) Expression in Ovarian Endosalpingiosis|Colony Stimulating Factor-1 Receptor (CSF-1R) Expression in Ovarian Epithelium|Colony Stimulating Factor-1 Rece…	Phase 2	127	Allocation: Non-Randomized|Intervention Model: Parallel Assignment|Masking: None (Open Label)|Primary Purpose: Prevention	2005-01-01	2012-11-01	2014-11-01	2008-06-18	2018-01-05	2018-07-24	https://ClinicalTrials.gov/show/NCT00699907															1
NCT01172028	2005	0	1	Pemetrexed Disodium and Docetaxel in Treating Patients With Advanced Solid Tumors	Completed	Drug: Taxotere (Docetaxel)|Drug: Alimta (Pemetrexed)	Maximum-tolerated dose (MTD) of combination ALIMTA and Taxotere|Toxicity|Antitumor activity	Phase 1	33	Allocation: N/A|Intervention Model: Single Group Assignment|Masking: None (Open Label)|Primary Purpose: Treatment	2005-09-01	2014-07-01	2014-07-01	2010-07-29	NA	2015-12-03	https://ClinicalTrials.gov/show/NCT01172028		1		1
NCT01588964	2005	0	2	IPHC in Patients With Platinum-sensitive Recurrent Ovarian Cancer	Completed	Procedure: HIPEC	Progression free survival,Overall survival, post operative complications(bowel obstruction,intestinal perforation, hemathologic toxicity (granulocytopenia,thrombocytopenia,anemia),neuropathy.	Phase 2	30	Allocation: N/A|Intervention Model: Single Group Assignment|Masking: None (Open Label)|Primary Purpose: Treatment	2005-03-01	2011-10-01	2011-12-01	2012-05-01	NA	2012-05-01	https://ClinicalTrials.gov/show/NCT01588964	1
NCT02004093	2005	1	2	A Study to Evaluate the Effect of the Combination of Pertuzumab With Carboplatin-Based Standard Chemotherapy in Patients With Recurrent Ovarian Cancer	Completed	Drug: pertuzumab|Drug: paclitaxel|Drug: gemcitabine|Drug: carboplatin	Percentage of Participants With Disease Progression or Death|Progression-Free Survival|Kaplan-Meier Probability of No Disease or Progression at 1 Year|Percentage of Participants With a Best Overall Confirmed Response Based on Combined CA 125 and RECIST Measurements|Duration of Response|Kaplan-Meier Probability of Maintaining a Response to at Least 1 Year|Percentage of Participants With Disease Pr…	Phase 2	149	Allocation: Randomized|Intervention Model: Parallel Assignment|Masking: None (Open Label)|Primary Purpose: Treatment	2005-12-01	2008-09-01	2008-09-01	2013-12-06	2014-12-04	2014-12-04	https://ClinicalTrials.gov/show/NCT02004093	1	1		1		1			1
NCT04461457	2005	0	0	Targeted Radiation Therapy for Ovarian Cancer: Intraperitoneal Treatment With 211-astatine-MX35 F(ab')2	Completed	Combination Product: 211-astatine MX35 F(ab')2	Maximum observed concentration (Cmax) of Astatine 211|Area under the curve (AUC) of astatine 211 from time of dosing to 48 hrs after dosing|Toxicity: hematology, liver, kidney, thyroid function	Early Phase 1	12	Intervention Model: Sequential Assignment|Masking: None (Open Label)|Primary Purpose: Treatment	2005-02-05	2011-03-19	2012-01-19	2020-07-08	NA	2020-07-08	https://ClinicalTrials.gov/show/NCT04461457						1
NCT00239980	2005	0	2	Fragmin in Ovarian Cancer: Utility on Survival (FOCUS)	Completed	Drug: dalteparin	disease response|symptomatic venous thromboembolism|bleeding|compliance|death	Phase 2	77	Allocation: Randomized|Intervention Model: Parallel Assignment|Masking: None (Open Label)|Primary Purpose: Treatment	2005-10-01	2010-01-01	2010-01-01	2005-10-17	NA	2010-02-03	https://ClinicalTrials.gov/show/NCT00239980
NCT00428766	2005	0	1	Safety, Tolerability and Pharmacokinetics of MORAb-003 in Subjects With Advanced Ovarian Cancer	Completed	Drug: MORAb-003	NA	Phase 1	24	Allocation: Non-Randomized|Intervention Model: Single Group Assignment|Masking: None (Open Label)|Primary Purpose: Treatment	2005-06-01	2007-12-01	2007-12-01	2007-01-30	NA	2013-11-06	https://ClinicalTrials.gov/show/NCT00428766
NCT00305695	2005	1	2	Zoledronate or Observation in Maintaining Bone Mineral Density in Patients Who Are Undergoing Surgery to Remove Both Ovaries	Completed	Other: Laboratory Biomarker Analysis|Drug: Zoledronic Acid	Bone Mineral Density of the Lumbar Spine as Measured by Dual-energy X-ray Absorptiometry (DEXA) Scan at 9 Months|Bone Mineral Density of the Lumbar Spine as Measured by Dual-energy X-ray Absorptiometry (DEXA) Scan at 18 Months|Bone Mineral Density of the Total Hip as Measured by DEXA Scan on Right Hip|Bone Mineral Density of the Total Hip as Measured by DEXA Scan on Left Hip	Phase 2	160	Allocation: Randomized|Intervention Model: Parallel Assignment|Masking: None (Open Label)|Primary Purpose: Supportive Care	2005-11-28	2011-12-22	NA	2006-03-22	2020-03-24	2020-03-24	https://ClinicalTrials.gov/show/NCT00305695
NCT00107445	2005	0	2	EF5 in Finding Oxygen in Tumor Cells of Patients Who Are Undergoing Surgery or Biopsy for Cervical, Endometrial, or Ovarian Epithelial Cancer	Completed	Drug: EF5	Level of EF5 binding|Hemoglobin level|Time to progression|Time to recurrence	Phase 2	60	Allocation: N/A|Intervention Model: Single Group Assignment|Masking: None (Open Label)|Primary Purpose: Diagnostic	2005-02-01	2005-09-01	NA	2005-04-06	NA	2013-01-16	https://ClinicalTrials.gov/show/NCT00107445
NCT00284427	2005	0	2	Safety of Antioxidants During GYN Cancer Care	Completed	Drug: vitamin C	Laboratory analysis, NCI Common Criteria for Toxicity version 3|Quality of life - FACT-G at	Phase 2	25	Allocation: Non-Randomized|Intervention Model: Single Group Assignment|Masking: None (Open Label)|Primary Purpose: Treatment	2005-09-01	2006-12-01	2006-12-01	2006-01-31	NA	2016-02-10	https://ClinicalTrials.gov/show/NCT00284427
NCT00259662	2005	0	0	High-dose Periop Statins for Prevention of DVT	Completed	Drug: atorvastatin	Decrease in incidence of deep vein thrombosis|Decrease in inflammatory mediator release.	Not Applicable	29	Allocation: Randomized|Intervention Model: Parallel Assignment|Masking: Double	2005-11-01	2007-08-01	2007-08-01	2005-11-29	NA	2016-12-01	https://ClinicalTrials.gov/show/NCT00259662
NCT00110045	2005	0	2	Caspofungin Acetate in Treating Aspergillosis in Patients With Hematologic Cancer or in Patients Who Have Undergone a Stem Cell Transplant	Completed	Drug: caspofungin acetate	Response rate as assessed by standard criteria after completion of study treatment|Response rate as assessed by standard and alternative criteria at 84 days and after completion of study treatment|Survival rate at 84 days|Safety	Phase 2	171	Masking: None (Open Label)|Primary Purpose: Supportive Care	2005-02-01	2008-03-01	NA	2005-05-04	NA	2012-09-24	https://ClinicalTrials.gov/show/NCT00110045
NCT00248404	2005	0	2	NB1011 Administered by Continuous Infusion in Cancers That Overexpress Thymidylate Synthase (TS)	Completed	Drug: NB1011	Safety/tolerability of NB1011 infusions|Determination of maximum tolerated dose (MTD)|Pharmacokinetics of NB1011 and its metabolite|Clinical activity as per Response Evaluation Criteria in Solid Tumors (RECIST) criteria|Assessment of TS overexpression	Phase 1|Phase 2	155	Allocation: Non-Randomized|Intervention Model: Single Group Assignment|Masking: None (Open Label)|Primary Purpose: Treatment	2005-09-01	2007-12-12	2007-12-12	2005-11-04	NA	2022-05-16	https://ClinicalTrials.gov/show/NCT00248404
NCT00182767	2006	1	2	Ixabepilone and Liposomal Doxorubicin in Advanced Ovarian Cancer	Completed	Drug: ixabepilone|Drug: pegylated liposomal doxorubicin hydrochloride	Incidence of Dose-limiting Toxicity (DLT), Graded Using the National Cancer Institute (NCI) Common Toxicity Criteria (CTC) Version 4.0 (Phase I)|Maximum Tolerated Dose|Proportion of Patients Responding to Therapy (Complete Response [CR], Partial Response [PR], or Stable Disease [SD]), Assessed According to Response Evaluation Criteria in Solid Tumors (RECIST) and Cancer Antigen-125 (CA-125) Respo…	Phase 1|Phase 2	45	Allocation: N/A|Intervention Model: Single Group Assignment|Masking: None (Open Label)|Primary Purpose: Treatment	2006-01-01	2012-04-01	2014-05-01	2005-09-16	2016-03-10	2016-03-10	https://ClinicalTrials.gov/show/NCT00182767		1	1		1
NCT00243685	2006	0	3	Chemotherapy Drug Sensitivity Microculture (MiCK) Assay for Apoptosis	Completed	Other: Laboratory Assay|Other: Mick Assay	To evaluate the ability of the MiCK assay to predict the outcome of chemotherapy of cancer patients|To evaluate the ability of the MiCK assay to guide chemotherapy of cancer patients	Phase 2|Phase 3	150	Allocation: Non-Randomized|Intervention Model: Single Group Assignment|Masking: Single (Care Provider)|Primary Purpose: Treatment	2006-09-01	NA	2009-05-01	2005-10-24	NA	2012-01-26	https://ClinicalTrials.gov/show/NCT00243685																						1
NCT00278343	2006	1	2	Cediranib Maleate in Treating Patients With Persistent, Recurrent, or Refractory Advanced Ovarian Epithelial, Peritoneal Cavity, or Fallopian Tube Cancer	Completed	Drug: cediranib maleate|Other: laboratory biomarker analysis	Response Benefit (Complete Response or Partial Response or Stable Disease) Based on the RECIST/Rustin Criteria|Time to Disease Progression|Overall Survival (OS) (Discontinued as of 4/25/2014)|Progression-free Survival (PFS)|Duration of Overall CA-125 Response|Incidence of Toxicity Graded According to National Cancer Institution Common Terminology Criteria for Adverse Events Version 3.0	Phase 2	74	Allocation: N/A|Intervention Model: Single Group Assignment|Masking: None (Open Label)|Primary Purpose: Treatment	2006-04-01	2010-06-01	2018-01-15	2006-01-18	2017-07-02	2018-08-29	https://ClinicalTrials.gov/show/NCT00278343								1
NCT00281515	2006	0	2	Comparison of Paclitaxel/Carboplatin and Lonafarnib to Paclitaxel/Carboplatin for First-line Treatment of Ovarian Cancer	Completed	Drug: Lonafarnib	Progression-free survival|Objective tumor response rate (CR/PR (RECIST))|Duration of response|Overall survival|safety based on nature, frequency and severity of adverse events|Predose lonafarnib concentrations|PD activity	Phase 2	105	Allocation: Randomized|Intervention Model: Factorial Assignment|Masking: None (Open Label)|Primary Purpose: Treatment	2006-01-01	2011-12-01	2011-12-01	2006-01-25	NA	2012-06-29	https://ClinicalTrials.gov/show/NCT00281515	1	1
NCT00281632	2006	1	2	A Phase II, Open-Label Study Evaluating the Effect Of GW786034 In Subjects With Ovarian Cancer	Completed	Drug: GW786034	Best Biochemical Response (Cancer Antigen [CA-125])|Time to Biochemical Response (CA-125)|Duration of Biochemical Response (CA-125)|CA-125 Doubling Time Prior to and During Treatment With Pazopanib|Overall Response and Stable Disease (SD)|Median Progression-free Survival (PFS)|Overall Tumor Response|Number of Participants With the Indicated Maximum Shift From Baseline (BL) in Diastolic Blood Pres…	Phase 2	35	Allocation: Non-Randomized|Intervention Model: Single Group Assignment|Masking: None (Open Label)|Primary Purpose: Treatment	2006-03-01	2008-04-01	2010-10-01	2006-01-25	2011-01-04	2018-09-17	https://ClinicalTrials.gov/show/NCT00281632								1
NCT00296816	2006	1	2	TEACO: Taxotere, Eloxatin, Avastin in Cancer of the Ovary	Completed	Drug: Bevacizumab (Avastin庐)|Drug: Docetaxel (Taxotere庐)|Drug: Oxaliplatin (Eloxatin庐)	Twelve-month Progression-free Survival (PFS) Rate in Participants|Twenty Four-month Progression-free Survival (PFS) Rate in Participants|Median Time to Progression-free Survival (PFS)|Tumor Response Rate Based on Gynecologic Oncology Group (GOG) Response Evaluation Criteria in Solid Tumors (RECIST)|Twelve-month Recurrence-free Survival (RFS) Rate in Participants With Non Measurable Disease at Bas…	Phase 2	132	Allocation: Non-Randomized|Intervention Model: Single Group Assignment|Masking: None (Open Label)|Primary Purpose: Treatment	2006-03-01	2011-08-01	2011-08-01	2006-02-27	2012-08-23	2012-08-23	https://ClinicalTrials.gov/show/NCT00296816	1	1				1		1						1
NCT00301756	2006	1	2	Belinostat in Treating Patients With Advanced Ovarian Epithelial Cancer, Primary Peritoneal Cancer, or Fallopian Tube Cancer or Ovarian Low Malignant Potential Tumors	Completed	Drug: Belinostat|Other: Laboratory Biomarker Analysis	Efficacy of Belinostat in Terms of Complete or Partial Response; Disappearance of All Target Lesions or at Least a 30% Decrease in the Sum of the Longest Diameter of Target Lesions, Taking as Reference the Baseline Sum LD|Time to Disease Progression (Epithelial Ovarian Cancer Group)|Stable Disease Rate, Defined as Neither Sufficient Shrinkage to Qualify for PR Nor Sufficient Increase to Qualify f…	Phase 2	32	Allocation: N/A|Intervention Model: Single Group Assignment|Masking: None (Open Label)|Primary Purpose: Treatment	2006-09-01	2009-08-01	2012-12-01	2006-03-13	2016-12-14	2018-08-20	https://ClinicalTrials.gov/show/NCT00301756																1
NCT00313599	2006	0	1	Lapatinib and Paclitaxel in Treating Patients With Advanced Solid Tumors	Completed	Drug: lapatinib|Drug: paclitaxel	Maximum tolerated dose (MTD) of lapatinib in course 1|Toxicity|Anti-tumor efficacy and safety every 8 weeks|Pharmacokinetics during the first 2 weeks of treatment	Phase 1	28	Allocation: N/A|Intervention Model: Single Group Assignment|Masking: None (Open Label)|Primary Purpose: Treatment	2006-02-01	2013-12-01	2013-12-01	2006-04-12	NA	2014-07-02	https://ClinicalTrials.gov/show/NCT00313599		1							1
NCT00315861	2006	0	1	Topotecan in Combination With Pemetrexed in Patients With Advanced Malignancies	Completed	Drug: pemetrexed|Drug: topotecan	maximum tolerated doses of drugs in combination|overall toxicity of drug combination|preliminary antitumor activity of drug combination|impact of pemetrexed on topotecan pharmacokinetics	Phase 1	15	Allocation: Non-Randomized|Intervention Model: Single Group Assignment|Masking: None (Open Label)|Primary Purpose: Treatment	2006-03-01	2008-05-01	2009-01-01	2006-04-19	NA	2009-01-23	https://ClinicalTrials.gov/show/NCT00315861			1	1
NCT00318370	2006	1	2	Effectiveness of MORAb-003 in Women With Ovarian Cancer Who Have Relapsed After Platinum-Based Chemotherapy	Completed	Drug: Farletuzumab|Drug: Chemo Plus Far	Serologic Response (Change in CA125 Level)|Serologic Response (Change in Cancer Antigen [CA-125] Level)|Time to Serologic Response (Change in CA-125 Level)|Duration of Serologic Response (CA-125)|Overall Response Rate|Progression-free Survival (PFS)|Percentage of Participants Who Had a Prolongation of Remission	Phase 2	58	Allocation: Non-Randomized|Intervention Model: Parallel Assignment|Masking: None (Open Label)|Primary Purpose: Treatment	2006-05-01	2010-02-01	2010-06-01	2006-04-26	2012-02-15	2015-09-09	https://ClinicalTrials.gov/show/NCT00318370	1	1
NCT00319748	2006	1	2	Study of Immune Response Modifier in the Treatment of Breast, Ovarian, Endometrial and Cervical Cancers	Completed	Drug: 852A	Patients With Tumor Response (Response Evaluation Criteria in Solid Tumors) Who Received All 24 Doses of 852A.|Mean Difference Values for Interleukin 1 Receptor Antagonist (IKL1ra)|Mean Difference Values for 10 kDa Interferon-gamma-induced Protein (IP-10)|Mean Difference Values for Macrophage Inflammatory Protein-1 Alpha (MIP-1a)|Mean Difference Values for Macrophage Inflammatory Protein-1 Beta (…	Phase 2	15	Allocation: Non-Randomized|Intervention Model: Single Group Assignment|Masking: None (Open Label)|Primary Purpose: Treatment	2006-04-01	2007-12-01	2008-12-01	2006-04-27	2009-09-25	2019-08-26	https://ClinicalTrials.gov/show/NCT00319748						1
NCT00325351	2006	0	2	ZK-Epo Given With Carboplatin in Patients With Recurrent Ovarian Cancer	Completed	Drug: Sagopilone (ZK 219477) + carboplatin	Response to treatment with ZK-Epo after 6 cycles|Safety and tolerability of ZK-Epo given with carboplatin	Phase 2	45	Allocation: Non-Randomized|Intervention Model: Single Group Assignment|Masking: None (Open Label)|Primary Purpose: Treatment	2006-08-24	2008-07-08	2009-03-25	2006-05-12	NA	2021-04-08	https://ClinicalTrials.gov/show/NCT00325351	1	1
NCT00327171	2006	1	2	Study of AVE0005 (VEGF Trap) in Patients With Chemoresistant Advanced Ovarian Cancer	Completed	Drug: Aflibercept (ziv-aflibercept, AVE0005, VEGF trap, ZALTRAP庐)	Number of Participants With Confirmed Objective Response (OR) as Per Response Evaluation Criteria in Solid Tumors (RECIST) Based on the Analysis by an Independent Review Committee (IRC) - Simon's Cohort|Number of Participants With Confirmed Objective Response (OR) as Per Response Evaluation Criteria in Solid Tumors (RECIST) Based on the Analysis by the IRC - Efficacy Evaluable Population|Number o…	Phase 2	218	Allocation: Randomized|Intervention Model: Parallel Assignment|Masking: Double (Participant, Investigator)|Primary Purpose: Treatment	2006-05-01	2008-04-01	2010-03-01	2006-05-18	2012-10-18	2016-06-07	https://ClinicalTrials.gov/show/NCT00327171			1		1			1						1
NCT00327444	2006	1	3	Study of the Effect of Intravenous AVE0005 (VEGF Trap) in Advanced Ovarian Cancer Patients With Recurrent Symptomatic Malignant Ascites	Completed	Drug: aflibercept (ziv-aflibercept, AVE0005, VEGF trap, ZALTRAP庐)|Drug: Placebo	Time to Repeat Paracentesis (TRP)|Area Under the Curve (AUC) for Participant Assessed Ascites Impact Measure (AIM)|60-Day Frequency of Paracentesis (FOP)|Plasma Levels of Free and VEGF-bound Aflibercept	Phase 2|Phase 3	58	Allocation: Randomized|Intervention Model: Parallel Assignment|Masking: Double (Participant, Investigator)|Primary Purpose: Treatment	2006-07-01	2009-10-01	2009-10-01	2006-05-18	2013-01-01	2013-01-01	https://ClinicalTrials.gov/show/NCT00327444								1						1
NCT00333502	2006	0	2	Study of CRLX101 (NLG207) in the Treatment of Advanced Solid Tumors	Completed	Drug: Camptothecin (CPT) conjugated to a linear, cyclodextrin-based polymer	To determine the safety, toxicity and maximum tolerated dose of CRLX101 when administered intravenously to subjects with advanced solid tumors.	Phase 1|Phase 2	62	Allocation: Non-Randomized|Intervention Model: Single Group Assignment|Masking: None (Open Label)|Primary Purpose: Treatment	2006-05-01	2011-11-01	2012-04-01	2006-06-05	NA	2020-05-28	https://ClinicalTrials.gov/show/NCT00333502			1
NCT00334893	2006	1	2	Eribulin Mesylate in Treating Patients With Recurrent Ovarian Epithelial, Primary Peritoneal Cavity, or Fallopian Tube Cancer	Completed	Drug: eribulin mesylate	Objective Response to Treatment With Eribulin Mesylate in Patients With Recurrent Ovarian, Fallopian Tube, or Peritoneal Cancer.|Toxicity Profile of Eribulin Mesylate in Patients With Recurrent Ovarian, Fallopian Tube, or Peritoneal Cancer	Phase 2	74	Allocation: N/A|Intervention Model: Single Group Assignment|Masking: None (Open Label)|Primary Purpose: Treatment	2006-04-01	2012-03-01	2012-03-01	2006-06-08	2013-12-10	2017-11-29	https://ClinicalTrials.gov/show/NCT00334893		1
NCT00335491	2006	0	0	Exercise in Improving Mobility and Reducing Fatigue and/or Weakness in Older Cancer Survivors	Completed	Behavioral: exercise intervention|Procedure: complementary or alternative medicine procedure|Procedure: fatigue assessment and management|Procedure: physical therapy	Patient perception and pattern of change|Structural and function changes	Not Applicable	49	Allocation: Randomized|Intervention Model: Crossover Assignment|Masking: Single (Investigator)|Primary Purpose: Supportive Care	2006-03-01	2010-03-01	2010-03-01	2006-06-12	NA	2011-09-30	https://ClinicalTrials.gov/show/NCT00335491																			1
NCT00335998	2006	0	1	Phase I Study of Intravenous Triapine (IND # 68338) in Combination With Pelvic Radiation Therapy With or Without Weekly Intravenous Cisplatin Chemotherapy for Locally Advanced Cervical, Vaginal, or Pelvic Gynecologic Malignancies	Completed	Drug: triapine|Other: laboratory biomarker analysis|Radiation: external beam radiation therapy|Radiation: brachytherapy|Drug: cisplatin|Other: pharmacological study	Toxicity of radiotherapy and Triapine庐 combination therapy as documented by dose-limiting toxicities (DLTs) using Common Terminology Criteria for Adverse Events (CTCAE) criteria, version 3.0|MTD of Triapine庐 when given in combination with pelvic radiotherapy with or without weekly intravenous cisplatin chemotherapy|RR R2 enzyme quantity	Phase 1	24	Allocation: N/A|Intervention Model: Single Group Assignment|Masking: None (Open Label)|Primary Purpose: Treatment	2006-03-01	2008-10-01	NA	2006-06-12	NA	2013-01-11	https://ClinicalTrials.gov/show/NCT00335998	1
NCT00343044	2006	1	2	Ph II Study of Wkly Topotecan + Bevacizumab in Plat. Resistant/Recurrent Gyn Cancers	Completed	Drug: Topotecan|Drug: Bevacizumab	Progression Free Survival|Evaluation of Overall Survival|Objective Response Rate|Number or Participants With Toxicity	Phase 2	40	Allocation: N/A|Intervention Model: Single Group Assignment|Masking: None (Open Label)|Primary Purpose: Treatment	2006-06-01	2010-01-01	2011-08-01	2006-06-22	2015-05-15	2015-05-15	https://ClinicalTrials.gov/show/NCT00343044			1			1		1						1
NCT00345540	2006	1	2	Efficacy of NOV-002 in Combination With Carboplatin in Chemotherapy-resistant Ovarian Cancer	Completed	Drug: NOV-002|Drug: Carboplatin	Response Rate|Safety of NOV-002 and Carboplatin|Progression Free Survival (PFS)	Phase 2	15	Allocation: N/A|Intervention Model: Single Group Assignment|Masking: None (Open Label)|Primary Purpose: Treatment	2006-07-01	2008-05-01	2008-06-01	2006-06-28	2015-03-10	2015-03-10	https://ClinicalTrials.gov/show/NCT00345540	1
NCT00352300	2006	0	1	Carboplatin, Paclitaxel, and Pegfilgrastim in Treating Patients With Stage III or Stage IV Ovarian Epithelial, Fallopian Tube, Primary Peritoneal, or Carcinosarcoma Cancer	Completed	Procedure: Adjuvant Therapy|Drug: Carboplatin|Drug: Paclitaxel|Biological: Pegfilgrastim	Number of patients who have greater than or equal to 1 dose-limiting toxicity, assessed by Common Terminology Criteria for Adverse Events version 3.0 (CTCAE v3.0)|Number of patients with > grade 1 peripheral neuropathy based on the GOG neurotoxicity scale|Frequency and duration of objective response (complete and partial response) assessed by Response Evaluation Criteria for Solid Tumors (RECIST)…	Phase 1	43	Allocation: N/A|Intervention Model: Single Group Assignment|Masking: None (Open Label)|Primary Purpose: Treatment	2006-06-01	2010-07-01	NA	2006-07-14	NA	2014-12-31	https://ClinicalTrials.gov/show/NCT00352300	1	1
NCT00357084	2006	0	2	Methotrexate and Glucocorticoids in Treating Patients With Newly Diagnosed Acute Graft-Versus-Host Disease After Donor Stem Cell Transplant	Completed	Drug: methotrexate|Drug: methylprednisolone|Drug: prednisone	Proportion of patients treated with a methylprednisolone-equivalent glucocorticoid dose 鈮?0.75 mg/kg on day 28 after initiation of systemic glucocorticoid therapy for acute graft-versus-host disease (GVHD)|Proportion of patients in whom methotrexate (MTX) had to be discontinued because of toxicity|Incidence of severe acute GVHD (grades III or IV)|Incidence of extensive chronic GVHD|Incidence of s…	Phase 2	53	Primary Purpose: Supportive Care	2006-05-01	2007-08-01	NA	2006-07-27	NA	2010-09-14	https://ClinicalTrials.gov/show/NCT00357084						1									1
NCT00363012	2006	0	0	Immune Response in Patients Who Have Undergone Vaccine Therapy for Stage III or Stage IV Breast Cancer That Overexpresses HER2	Completed	Biological: HER-2/neu intracellular domain protein|Other: flow cytometry|Other: immunohistochemistry staining method|Procedure: biopsy|Other: Sterile water placement	Immunologic memory response to HER-2/neu (HER2) intracellular domain protein|Characterization of memory T-cell population by intracellular cytokine staining|Quantitate memory precursor frequency by intracellular cytokine staining	Not Applicable	56	Allocation: Non-Randomized|Intervention Model: Single Group Assignment|Masking: None (Open Label)|Primary Purpose: Diagnostic	2006-04-01	2010-03-01	2010-03-01	2006-08-15	NA	2017-04-05	https://ClinicalTrials.gov/show/NCT00363012												1
NCT00375245	2006	0	1	Rapamycin With Grapefruit Juice for Advanced Malignancies	Completed	Drug: Rapamycin (sirolimus)|Other: Grapefruit Juice	Pharmacokinetic interaction	Phase 1	41	Allocation: N/A|Intervention Model: Single Group Assignment|Masking: None (Open Label)|Primary Purpose: Treatment	2006-09-01	2009-05-01	2012-05-01	2006-09-12	NA	2014-01-17	https://ClinicalTrials.gov/show/NCT00375245										1
NCT00381173	2006	0	1	A Study of ZYC300 Administered With Cyclophosphamide Pre-Dosing	Completed	Drug: Cyclophosphamide & ZYC300 (ZYC300 with cyclophosphamide pre-dosing)	Determine the feasibility, safety and tolerability of administering ZYC300 intramuscularly every other wk for 6 doses (400 micrograms DNA/total dose) to the study pop. pre-dosed with 600 mg/m^2 cyclophosphamide intravenously 3 days prior to study drug.|Assess the effect of cyclophosphamide on T reg number and function. Assess the generation of CYP1B1-specific immun. as a result of vac. regimen. A…	Phase 1	22	Allocation: Non-Randomized|Intervention Model: Single Group Assignment|Masking: None (Open Label)|Primary Purpose: Treatment	2006-11-01	2008-10-01	2008-10-01	2006-09-27	NA	2013-05-14	https://ClinicalTrials.gov/show/NCT00381173	1
NCT00382811	2006	0	3	OVATURE (OVArian TUmor REsponse) A Phase III Study of Weekly Carboplatin With and Without Phenoxodiol in Patients With Platinum-Resistant, Recurrent Epithelial Ovarian Cancer	Completed	Drug: phenoxodiol|Drug: carboplatin|Drug: placebo	The primary efficacy end-point is progression-free survival (PFS). PFS is the time from randomization until disease progression or death|The secondary efficacy end-point is overall survival (OS)	Phase 3	142	Allocation: Randomized|Intervention Model: Parallel Assignment|Masking: Quadruple (Participant, Care Provider, Investigator, Outcomes Assessor)|Primary Purpose: Treatment	2006-10-01	2009-04-01	2011-04-01	2006-10-02	NA	2016-07-18	https://ClinicalTrials.gov/show/NCT00382811	1
NCT00383279	2006	0	0	Improving Employment in Patients Who Have Survived Cervical Cancer, Uterine Cancer, or Ovarian Cancer	Completed	Other: counseling intervention|Other: study of socioeconomic and demographic variables	Development of a structured interview instrument|Recruitment strategy	Not Applicable	70	Primary Purpose: Other	2006-02-01	2007-02-01	2007-02-01	2006-10-03	NA	2018-08-09	https://ClinicalTrials.gov/show/NCT00383279																						1
NCT00390234	2006	1	2	Ziv-aflibercept in Treating Patients With Locally Advanced, Unresectable, or Metastatic Gynecologic Soft Tissue Sarcoma	Completed	Drug: ziv-aflibercept	Objective Response Rate, Evaluated According to the RECIST Criteria|Incidence of Disease Stabilization, as Measured by Progression-free Survival at 6 Months (Leiomyosaroma Group)|Incidence of Disease Stabilization, as Measured by Progression-free Survival at 6 Months (Carcinosarcoma Group)|Survival (Leiomyosarcoma Group)|Survival (Carcinosarcoma Group)	Phase 2	63	Allocation: N/A|Intervention Model: Single Group Assignment|Masking: None (Open Label)|Primary Purpose: Treatment	2006-09-01	2011-09-01	2013-08-01	2006-10-19	2014-11-21	2015-12-07	https://ClinicalTrials.gov/show/NCT00390234								1
NCT00390611	2006	1	2	Paclitaxel and Carboplatin With Or Without Sorafenib In The First-Line Treatment Of Patients With Ovarian Cancer	Completed	Drug: Sorafenib|Drug: Paclitaxel|Drug: Carboplatin	2-year Progression-free Survival|Overall Response Rate (ORR)|Overall Survival (OS)|Toxicity of Paclitaxel/Carboplatin vs. Paclitaxel/Carboplatin/Sorafenib	Phase 2	85	Allocation: Randomized|Intervention Model: Parallel Assignment|Masking: None (Open Label)|Primary Purpose: Treatment	2006-10-01	2012-07-01	2014-04-01	2006-10-20	2014-12-22	2014-12-22	https://ClinicalTrials.gov/show/NCT00390611	1	1						1
NCT00391118	2006	1	2	Comparing Two Treatments for Ovarian Cancer: Standard Chemotherapy Plus Enzastaurin, or Placebo ("Sugar Pill")	Completed	Drug: enzastaurin|Drug: carboplatin|Drug: paclitaxel|Drug: placebo	Part 2: Progression-Free Survival (PFS)|Part 2: Percentage of Participants With PFS at 2 Years|Part 2: Percentage of Participants With Complete Response (CR) or Partial Response (PR) [Overall Response Rate (ORR)]|Part 2: Percentage of Participants With CR or PR or Stable Disease (SD) (Rate of Response)|Part 2: Translational Research: PFS Based on Protein Expression (PE) (To Assess Biological Mark…	Phase 2	153	Allocation: Randomized|Intervention Model: Parallel Assignment|Masking: Quadruple (Participant, Care Provider, Investigator, Outcomes Assessor)|Primary Purpose: Treatment	2006-11-01	2010-04-01	2012-07-01	2006-10-23	2020-10-19	2020-10-19	https://ClinicalTrials.gov/show/NCT00391118	1	1
NCT00396591	2006	1	2	AVE0005 (VEGF Trap) in Patients With Recurrent Symptomatic Malignant Ascites	Completed	Drug: Aflibercept (ziv-aflibercept, AVE0005, VEGF trap, ZALTRAP庐)	Percentage of Participants With a Repeat Paracentesis Response (RPR)|Time to Repeat Paracentesis (TRP)|60-day Frequency of Paracentesis (FOP)|Progression-free Survival (PFS) Time|Overall Survival (OS) Time|Number of Participants With a Positive Anti-drug Antibody Response|Safety - Number of Participants With Adverse Events (AE)	Phase 2	16	Allocation: Non-Randomized|Intervention Model: Single Group Assignment|Masking: None (Open Label)|Primary Purpose: Treatment	2006-10-01	2008-11-01	2008-11-01	2006-11-07	2013-01-10	2013-01-10	https://ClinicalTrials.gov/show/NCT00396591								1						1
NCT00400348	2006	0	2	Safety and Efficacy Study of Panzem庐 Nanocrystal Colloidal Dispersion in Patients With Ovarian Cancer	Completed	Drug: Panzem Nanocrystal Colloidal Dispersion (NCD)	Assess the safety of oral doses of Panzem NCD administered to patients with recurrent epithelial ovarian cancer	Phase 2	18	Allocation: Non-Randomized|Intervention Model: Single Group Assignment|Masking: None (Open Label)|Primary Purpose: Treatment	2006-10-01	2008-08-01	2008-11-01	2006-11-16	NA	2008-11-25	https://ClinicalTrials.gov/show/NCT00400348		1												1
NCT00403429	2006	0	2	MITO-6: Capecitabine in Platinum Resistant Ovarian Cancer	Completed	Drug: capecitabine	objective response rate|toxicity	Phase 2	36	Allocation: N/A|Intervention Model: Single Group Assignment|Masking: None (Open Label)|Primary Purpose: Treatment	2006-03-01	2008-01-01	2008-07-01	2006-11-23	NA	2016-01-14	https://ClinicalTrials.gov/show/NCT00403429				1
NCT00407758	2006	1	2	Enzastaurin in Treating Patients With Persistent or Recurrent Ovarian Epithelial Cancer or Primary Peritoneal Cancer	Completed	Drug: enzastaurin hydrochloride	Number of Patients With Objective Tumor Response Rate (Complete Response [CR] or Partial Response [PR]) Using RECIST Version 1.0|Progression-free Survival > 6 Months Using RECIST 1.0|Incidence of Adverse Effects (Grade 3 or Higher) as Assessed by Common Terminology Criteria for Adverse Events Version 3.0|Duration Overall Survival|Duration of Progression-free Survival (PFS)|Prognostic Factor - Num…	Phase 2	28	Allocation: N/A|Intervention Model: Single Group Assignment|Masking: None (Open Label)|Primary Purpose: Treatment	2006-11-01	2016-08-01	NA	2006-12-05	2017-11-21	2019-03-20	https://ClinicalTrials.gov/show/NCT00407758												1
NCT00408603	2006	1	2	Safety and Efficacy Clinical Study of SNS-595 in Patients With Platinum-Resistant Ovarian Cancer	Completed	Drug: Voreloxin Injection	Overall Response Rate (CR+PR) Per Investigator Assessment Based on GOG-RECIST Criteria|Progression-free Survival (PFS) Using Kaplan-Meier Methods	Phase 2	183	Allocation: N/A|Intervention Model: Single Group Assignment|Masking: None (Open Label)|Primary Purpose: Treatment	2006-12-20	2010-06-09	2010-06-09	2006-12-07	2017-06-28	2017-07-27	https://ClinicalTrials.gov/show/NCT00408603			1
NCT00410553	2006	0	1	Eribulin Mesylate and Gemcitabine Hydrochloride in Treating Patients With Metastatic Solid Tumors or Solid Tumors That Cannot be Removed by Surgery	Completed	Drug: Eribulin Mesylate|Drug: Gemcitabine Hydrochloride	Maximum tolerated dose of eribulin mesylate administered with gemcitabine hydrochloride in advanced/metastatic solid tumors|Recommended phase II dose of eribulin mesylate in combination with gemcitabine hydrochloride|Safety, tolerability, toxicity profile, and dose-limiting toxicity of eribulin mesylate|Pharmacokinetic profiles of eribulin mesylate and gemcitabine hydrochloride|Preliminary clinic…	Phase 1	45	Allocation: N/A|Intervention Model: Single Group Assignment|Masking: None (Open Label)|Primary Purpose: Treatment	2006-11-14	2012-10-24	2012-10-24	2006-12-13	NA	2018-10-03	https://ClinicalTrials.gov/show/NCT00410553		1		1
NCT00410657	2006	0	2	Alemtuzumab and Glucocorticoids in Treating Newly Diagnosed Acute Graft-Versus-Host Disease in Patients Who Have Undergone a Donor Stem Cell Transplant	Completed	Biological: alemtuzumab|Drug: methylprednisolone|Drug: prednisone|Other: flow cytometry|Other: immunologic technique|Other: pharmacological study	Proportion of patients with methylprednisolone (MP)-equivalent glucocorticoid doses 鈮?0.75 mg/kg on day 28 after starting therapy for graft-versus-host disease (GVHD)|Total cumulative dose of MP-equivalent treatment during the first 8 weeks after study entry|Proportion of patients with complete response, measured weekly through day 56|Incidence of secondary systemic therapy for acute GVHD|Cumulat…	Phase 2	53	Allocation: Non-Randomized|Masking: None (Open Label)|Primary Purpose: Supportive Care	2006-07-01	2006-11-01	NA	2006-12-13	NA	2010-05-14	https://ClinicalTrials.gov/show/NCT00410657						1									1
NCT00413075	2006	0	1	Study of Oral PXD101 in Patients With Advanced Solid Tumors or Lymphoma	Completed	Drug: oral belinostat	Safety, tolerability and maximum tolerated dose of orally administered PXD101 for each cohort|Determine the pharmacokinetics of oral PXD101 when dosed once or twice daily at various dose levels|Explore anti-tumor activity|Determine the safety, tolerability, and anti-tumor activity of orally administered PXD101 to patients with lymphoma	Phase 1	121	Allocation: N/A|Intervention Model: Single Group Assignment|Masking: None (Open Label)|Primary Purpose: Treatment	2006-06-01	2011-08-01	2011-08-01	2006-12-19	NA	2015-07-08	https://ClinicalTrials.gov/show/NCT00413075																1
NCT00423852	2006	1	2	Paclitaxel, Ifosfamide, and Carboplatin Followed By Autologous Stem Cell Transplant in Treating Patients With Germ Cell Tumors That Did Not Respond to Cisplatin	Completed	Biological: filgrastim|Drug: carboplatin|Drug: ifosfamide|Drug: paclitaxel|Procedure: autologous hematopoietic stem cell transplantation|Procedure: peripheral blood stem cell transplantation	Response|Maximum Tolerated Dose of Ifosfamide	Phase 1|Phase 2	26	Allocation: N/A|Intervention Model: Single Group Assignment|Masking: None (Open Label)|Primary Purpose: Treatment	2006-08-01	2013-02-01	2013-02-01	2007-01-18	2016-05-18	2016-05-18	https://ClinicalTrials.gov/show/NCT00423852	1	1
NCT00429559	2006	0	2	Topotecan in Combination With Gemcitabine in Patients With Platinum-resistant Ovarian Carcinoma	Completed	Drug: Hycamptin|Drug: Gemcitabine	Determine the maximum tolerated dose and the response rate of gemcitabine plus topotecan.|Toxicity profile	Phase 1|Phase 2	31	Allocation: Non-Randomized|Intervention Model: Single Group Assignment|Masking: None (Open Label)|Primary Purpose: Treatment	2006-06-01	2011-07-01	2011-07-01	2007-01-31	NA	2011-07-22	https://ClinicalTrials.gov/show/NCT00429559			1	1
NCT00432094	2006	1	2	Autologous Peripheral Blood Stem Cell Transplant for Germ Cell Tumors	Completed	Drug: carboplatin|Drug: etoposide|Drug: ifosfamide|Drug: paclitaxel|Drug: thiotepa|Procedure: autologous hematopoietic stem cell transplantation|Drug: Mesna|Biological: filgrastim	Overall Survival (OS)|Disease-free Survival (DFS)|Engraftment of Platelets|Numbers of Patients Unable to Mobilize Peripheral Blood Stem Cells|Engraftment of Neutrophils	Phase 2	23	Allocation: N/A|Intervention Model: Single Group Assignment|Masking: None (Open Label)|Primary Purpose: Treatment	2006-12-19	2021-03-01	2021-03-01	2007-02-07	2022-05-17	2022-05-17	https://ClinicalTrials.gov/show/NCT00432094	1	1	1
NCT00436215	2006	1	2	Sorafenib and Bevacizumab to Treat Ovarian, Fallopian and Peritoneal Cancer	Completed	Drug: Bevacizumab|Drug: BAY 43-9006	Clinical Response Rate.|Progression-free Survival|Number of Participants With Adverse Events	Phase 2	55	Allocation: N/A|Intervention Model: Single Group Assignment|Masking: None (Open Label)|Primary Purpose: Treatment	2006-12-12	2014-06-26	2014-09-27	2007-02-19	2015-03-26	2020-11-23	https://ClinicalTrials.gov/show/NCT00436215						1		1						1
NCT00436410	2006	0	0	Tumor Necrosis Factor in Patients Undergoing Surgery for Primary Cancer or Metastatic Cancer	Completed	Biological: colloidal gold-bound tumor necrosis factor|Other: electron microscopy|Other: pharmacological study|Procedure: conventional surgery	Tumor tissue and normal tissue distribution of colloidal gold-bound tumor necrosis factor|Comparison of the impact of distribution time and histology on accumulation of treatment particles in tumor vs normal tissues|Acute antitumor activity of treatment|Long-term toxicity of treatment as assessed by CTCAE v3.0	Early Phase 1	108	Primary Purpose: Treatment	2006-12-01	NA	2009-08-01	2007-02-19	NA	2012-05-02	https://ClinicalTrials.gov/show/NCT00436410						1
NCT00443196	2006	0	3	Testing Drug Sensitivity of Ovarian, Fallopian and Primary Peritoneal Adenocarcinomas	Completed	Procedure: MiCK Assay	Complete Response, No Response	Phase 2|Phase 3	150	Allocation: Non-Randomized|Intervention Model: Single Group Assignment|Masking: None (Open Label)|Primary Purpose: Treatment	2006-03-01	NA	2010-09-01	2007-03-05	NA	2018-03-12	https://ClinicalTrials.gov/show/NCT00443196																			1
NCT00444054	2006	0	0	The RECHARGE Low Carbohydrate Diet Trial for Metastatic Cancer	Completed	Behavioral: Very low carbohydrate diet (approximately 20 grams per day)	Change in tumor FDG uptake from PET/CT imaging over a 28 period. PET is done at baseline and 28 days|Safety of a very low carbohydrate diet in individuals with metastatic cancer	Not Applicable	10	Allocation: N/A|Intervention Model: Single Group Assignment|Masking: None (Open Label)|Primary Purpose: Treatment	2006-02-01	2010-05-01	2012-05-01	2007-03-07	NA	2020-10-30	https://ClinicalTrials.gov/show/NCT00444054																	1
NCT00445965	2006	0	2	Iodine I 131 Monoclonal Antibody 3F8 in Treating Patients With Central Nervous System Cancer or Leptomeningeal Cancer	Active, not recruiting	Genetic: DNA analysis|Other: immunologic technique|Other: pharmacological study|Radiation: iodine I 131 monoclonal antibody 3F8|Radiation: 131I-3F8	Six-month overall survival|response rate|cumulative toxicities	Phase 2	78	Allocation: N/A|Intervention Model: Single Group Assignment|Masking: None (Open Label)|Primary Purpose: Treatment	2006-01-01	2023-01-01	2023-01-01	2007-03-09	NA	2021-11-01	https://ClinicalTrials.gov/show/NCT00445965						1
NCT00466960	2006	1	2	Sargramostim and Paclitaxel Albumin-Stabilized Nanoparticle Formulation in Treating Patients With Advanced Ovarian Cancer, Fallopian Tube Cancer, or Primary Peritoneal Cancer That Did Not Respond to Previous Chemotherapy	Completed	Biological: sargramostim|Drug: paclitaxel albumin-stabilized nanoparticle formulation|Other: laboratory biomarker analysis|Other: immunologic technique	Time to Progression|Response Rate|Correlation Between Circulating Monocytes and Time to Progression|Correlation Between Circulating Dendritic Cell Count and Maturation State With Clinical Response and Response Duration|Precursor Frequency of Circulating Activated T Lymphocytes Against Common Ovarian Cancer Tumor Associated Antigens to Measure the Development of Immunity to Anti-tumor Antigens|Pre…	Phase 2	21	Allocation: N/A|Intervention Model: Single Group Assignment|Masking: None (Open Label)|Primary Purpose: Treatment	2006-05-01	2011-07-01	NA	2007-04-27	2017-08-28	2017-08-28	https://ClinicalTrials.gov/show/NCT00466960		1				1
NCT00483782	2006	0	3	Carboplatin and Paclitaxel With or Without Bevacizumab in Treating Patients With Newly Diagnosed Ovarian Epithelial Cancer, Fallopian Tube Cancer, or Primary Peritoneal Cavity Cancer	Completed	Biological: bevacizumab|Drug: carboplatin|Drug: paclitaxel|Other: questionnaire administration|Other: study of socioeconomic and demographic variables|Procedure: quality-of-life assessment	Progression-free survival|Duration of overall survival|Objective response rate|Duration of response|Biological progression-free interval as measured by increasing CA 125 levels|Safety as measured by NCI CTAE version 3.0|Quality of life|Health economics	Phase 3	1520	Allocation: Randomized|Masking: None (Open Label)|Primary Purpose: Treatment	2006-04-01	NA	NA	2007-06-07	NA	2013-08-12	https://ClinicalTrials.gov/show/NCT00483782	1	1				1		1						1
NCT00513851	2006	0	1	Phase 1 Study of OSI-930 in Cancer Patients	Completed	Drug: OSI-930	Determine the maximum tolerated dose (MTD) for both the once daily (QD) and twice daily (BID) dosing schedules and establish a recommended phase 2 dose of OSI-930|Safety, Pharmacokinetic profile, Pharmacodynamic relationships, Preliminary antitumor activity	Phase 1	60	Allocation: Non-Randomized|Intervention Model: Single Group Assignment|Masking: None (Open Label)|Primary Purpose: Treatment	2006-04-01	2009-07-01	2009-09-01	2007-08-09	NA	2011-09-27	https://ClinicalTrials.gov/show/NCT00513851						1
NCT00517621	2006	0	2	Use of FACT-GOG/NTX Questionnaire in Peripheral Neurotoxicity & Validation of a French Version of This Questionnaire	Completed	Drug: Paclitaxel|Drug: EPO	Validation of a french version of FACT-GOG/NTX of peripheral neurotoxicity questionnaire|- incidence and severity of the peripheral neurotoxicity according to whether the patients are treated or not by EPO|- variation of the rate of haemoglobin during chemotherapy|- Incidence of the thrombo-embolic events according to whether the patients are treated or not by EPO	Phase 2	100	Allocation: Non-Randomized|Intervention Model: Single Group Assignment|Masking: None (Open Label)|Primary Purpose: Treatment	2006-02-01	2010-09-01	2010-10-01	2007-08-17	NA	2011-02-25	https://ClinicalTrials.gov/show/NCT00517621		1
NCT00574678	2006	0	2	Analyzing the Composition of Tears to Identify Cancer	Completed	Other: Tear collection	This study will further evaluate the use of tumor markers (substances in body fluids that may be elevated as a consequence of certain diseases or conditions) in the diagnosis of breast and/or other cancers.	Phase 1|Phase 2	150	Allocation: Non-Randomized|Intervention Model: Single Group Assignment|Masking: None (Open Label)|Primary Purpose: Diagnostic	2006-12-01	2016-02-01	2016-02-01	2007-12-17	NA	2021-08-05	https://ClinicalTrials.gov/show/NCT00574678																						1
NCT00588237	2006	1	2	Intravenous and Intraperitoneal Paclitaxel, Intraperitoneal Cisplatin, and Intravenous Bevacizumab for the Initial Treatment of Optimal Stage II or III Ovarian, Primary Peritoneal, and Fallopian Tube Cancer	Completed	Drug: Paclitaxel,Cisplatin, Bevacizumab	Overall Objective Response	Phase 2	42	Allocation: N/A|Intervention Model: Single Group Assignment|Masking: None (Open Label)|Primary Purpose: Treatment	2006-08-01	2014-11-01	2014-11-01	2008-01-08	2016-01-20	2016-01-20	https://ClinicalTrials.gov/show/NCT00588237	1	1				1		1						1
NCT00610740	2006	1	2	CerviPrep for Applying Topical Gemcitabine to the Cervix in Treating Patients With Primary Endometrial, Cervical, or Ovarian Epithelial Cancer	Completed	Drug: topical gemcitabine hydrochloride|Procedure: therapeutic conventional surgery	Number of Patients With Measurable Concentration of Gemcitabine in Uterine Vein (dFdC)|Number of Patients With Measurable Concentration of Gemcitabine Metabolites in Uterine Vein (dFdU)|Number of Patients With Measurable Peripheral Vein Concentration of dFdC	Phase 2	18	Allocation: N/A|Intervention Model: Single Group Assignment|Masking: None (Open Label)|Primary Purpose: Treatment	2006-07-01	2008-04-01	2008-04-01	2008-02-08	2010-06-17	2017-12-28	https://ClinicalTrials.gov/show/NCT00610740				1
NCT00648102	2006	0	1	Phase I Study of CDX-1307, hCG-B Vaccine, for Patients With Incurable, Locally Advanced or Metastatic Breast, Colorectal, Pancreatic, Bladder or Ovarian Cancer	Completed	Biological: CDX-1307	To establish safety and tolerability profile of CDX1307 alone and with adjuvant in patients with breast, colorectal, pancreatic, bladder and ovarian cancer|Investigate clinical activity	Phase 1	36	Allocation: Non-Randomized|Intervention Model: Single Group Assignment|Masking: None (Open Label)|Primary Purpose: Treatment	2006-01-01	2009-05-01	2009-12-01	2008-04-01	NA	2010-07-26	https://ClinicalTrials.gov/show/NCT00648102						1
NCT00710762	2006	1	2	A Randomised Placebo-Controlled Phase II Study of Continuous Maintenance Treatment With BIBF 1120 Following Chemotherapy in Patients With Relapsed Ovarian Cancer	Completed	Drug: BIBF1120|Drug: Placebo	PFS Rate at 36 Weeks (After 9 Months)|PFS Rate at 12 Weeks (After 3 Months) and 24 Weeks ( After 6 Months)|Time to Tumour Progression|Time to Death|Incidence and Intensity of Adverse Events With Grading According CTCAE|Clinical Relevant Abnormalities for Laboratory Parameters	Phase 2	89	Intervention Model: Parallel Assignment|Primary Purpose: Prevention	2006-03-01	2008-09-01	2014-03-01	2008-07-04	2014-12-04	2016-08-15	https://ClinicalTrials.gov/show/NCT00710762								1
NCT02298855	2006	0	0	Individualised Versus Conventional Medical Follow-up for Women After Primary Treatment for Ovarian Cancer.	Completed	Behavioral: Individualised follow-up	The European Organisation for Research and Treatment of Cancer (EORTC) core quality of life questionnaire QLQ-C30 with ovarian cancer specific module Ov-28.|Hospital Anxiety and Depression Scale (HADS):	Not Applicable	113	Allocation: Randomized|Intervention Model: Parallel Assignment|Masking: None (Open Label)|Primary Purpose: Supportive Care	2006-01-01	2010-02-01	2010-05-01	2014-11-24	NA	2014-11-24	https://ClinicalTrials.gov/show/NCT02298855																	1
NCT00377429	2006	1	2	Safety and Efficacy Study of Catumaxomab to Treat Ovarian Cancer After a Complete Response to Chemotherapy	Completed	Drug: catumaxomab	Number of Participants Who Completed a 4-dose Series of Catumaxomab Infusions (Defined as 10-20-50-150 Micrograms) Within 21 Days|Number of Participants With Negative (Undetectable) Humoral Immune Responses to Catumaxomab Therapy|Number of Participants With no Residual Disease Prior to Catumaxomab Treatment Via 2nd-look Laparoscopy or Laparotomy (These Procedures Are Optional)|Median Time of Prog…	Phase 2	47	Allocation: N/A|Intervention Model: Single Group Assignment|Masking: None (Open Label)|Primary Purpose: Treatment	2006-09-01	2008-02-01	2008-02-01	2006-09-18	2012-07-11	2012-07-19	https://ClinicalTrials.gov/show/NCT00377429
NCT00325494	2006	0	1	A Study of MORAb-009 in Subjects With Pancreatic Cancer, Mesothelioma, or Certain Types of Ovarian or Lung Cancer	Completed	Drug: MORAb-009	Safety and Tolerability as a measure of Adverse Events/Serious Adverse Events|Safety and Tolerability as a measure of clinical laboratory parameters|Safety and Tolerability as a measure of physical examinations, vital signs, and ECGs|Pharmacokinetics of MORAb-009|Percentage of Participants With Antibodies Against Infliximab (Human Anti-chimeric Antibody [HACA])|Objective Tumor Response Rate Asses…	Phase 1	24	Allocation: Non-Randomized|Intervention Model: Single Group Assignment|Masking: None (Open Label)|Primary Purpose: Treatment	2006-05-01	2008-09-01	2008-09-01	2006-05-12	NA	2014-07-17	https://ClinicalTrials.gov/show/NCT00325494
NCT00326885	2006	1	2	Study of the Trifunctional Antibody Catumaxomab to Treat Recurrent Symptomatic Malignant Ascites	Completed	Drug: catumaxomab	The Proportion of Patients Who Achieved at Least a 4-fold Increase of Puncture/Paracentesis-free Interval Following Catumaxomab Relative to Their Pre-treatment Interval.|Increase of Paracentesis/Puncture-free Interval (Ratio)|Puncture/Paracentesis-free Survival (PuFS)|Overall Survival (OS)|Ascites Signs and Symptoms|Ascites Volume	Phase 2	32	Allocation: N/A|Intervention Model: Single Group Assignment|Masking: None (Open Label)|Primary Purpose: Treatment	2006-06-01	2009-12-01	2010-08-01	2006-05-17	2012-12-11	2018-10-17	https://ClinicalTrials.gov/show/NCT00326885
NCT00408681	2006	1	0	Lithium Carbonate in Treating Patients With Acute Intestinal Graft-Versus-Host-Disease (GVHD) After Donor Stem Cell Transplant	Completed	Drug: lithium carbonate|Other: laboratory biomarker analysis	Functional Recovery|Duration of Treatment With the Study Product|Mucosal Anatomic Recovery|Recurrent or Progressive Malignancy|Non-relapse Mortality|Survival|Causes of Death	Not Applicable	20	Allocation: N/A|Intervention Model: Single Group Assignment|Masking: None (Open Label)|Primary Purpose: Supportive Care	2006-06-01	2010-11-01	2015-05-01	2006-12-07	2017-01-20	2017-03-07	https://ClinicalTrials.gov/show/NCT00408681
NCT00348699	2006	0	1	AFP464 in Treating Patients With Metastatic or Refractory Solid Tumors That Cannot Be Removed By Surgery	Completed	Drug: AFP464|Other: pharmacological study|Other: laboratory biomarker analysis	Maximum tolerated dose, overall toxicity incidence, and toxicity profiles of AFP464 in the treatment of solid tumors|Overall response of AFP464 in the treatment of solid tumors|Time to progression|Time to treatment failure|Urinary excretion of AFP464|Plasma area under the curve (AUC) of AFP464|Percent change in CYP1A1	Phase 1	68	Allocation: N/A|Intervention Model: Single Group Assignment|Masking: None (Open Label)|Primary Purpose: Treatment	2006-07-01	2013-01-01	NA	2006-07-06	NA	2014-02-24	https://ClinicalTrials.gov/show/NCT00348699
NCT00338026	2006	0	1	A Phase I Study of ECO-4601 in Patients With Advanced Cancer	Completed	Drug: ECO-4601	Safety/tolerability of ECO-4601|Determination of MTD of ECO-4601|Determination of recommended dose for future studies of ECO-4601|Pharmacokinetics of ECO-4601|Safety of multiple cycles of administration of ECO-4601|Documentation of ECO-4601 antitumor activity as per RECIST criteria	Phase 1	26	Allocation: Non-Randomized|Intervention Model: Single Group Assignment|Masking: None (Open Label)|Primary Purpose: Treatment	2006-02-01	2007-08-01	2007-08-01	2006-06-20	NA	2008-07-15	https://ClinicalTrials.gov/show/NCT00338026
NCT00093496	2007	1	2	Gemcitabine Hydrochloride and Tanespimycin in Treating Patients With Recurrent Advanced Ovarian Epithelial or Peritoneal Cavity Cancer	Completed	Drug: gemcitabine hydrochloride|Drug: tanespimycin	Proportion of Patients Who Experience a Confirmed Response According to Modified RECIST Criteria.|Times to Progression|Overall Survival|Toxicity	Phase 2	29	Allocation: N/A|Intervention Model: Single Group Assignment|Masking: None (Open Label)|Primary Purpose: Treatment	2007-10-01	2010-04-01	2012-03-01	2004-10-08	2013-07-10	2014-05-20	https://ClinicalTrials.gov/show/NCT00093496				1
NCT00388037	2007	1	2	Sunitinib Malate in Treating Patients With Recurrent Ovarian Epithelial, Fallopian Tube, or Primary Peritoneal Cancer	Completed	Drug: sunitinib malate|Other: laboratory biomarker analysis	Objective Response (Partial Response or Complete Response) as Per the Response Evaluation Criteria in Solid Tumors (RECIST) Criteria	Phase 2	31	Allocation: N/A|Intervention Model: Single Group Assignment|Masking: None (Open Label)|Primary Purpose: Treatment	2007-01-01	2012-01-01	2012-01-01	2006-10-13	2015-01-15	2015-01-27	https://ClinicalTrials.gov/show/NCT00388037								1
NCT00407563	2007	1	2	Bevacizumab With Abraxane in Patients With Recurrent Ovarian/ Peritoneal Cancer	Completed	Drug: Bevacizumab|Drug: Abraxane	6-month Progression-Free Rate|Best Overall Response|Overall Survival|Progression-free Survival (PFS)|Best Overall Response at Six Months	Phase 2	48	Allocation: Non-Randomized|Intervention Model: Single Group Assignment|Masking: None (Open Label)|Primary Purpose: Treatment	2007-01-01	2011-02-01	2011-02-01	2006-12-05	2012-04-05	2012-04-05	https://ClinicalTrials.gov/show/NCT00407563		1				1		1						1
NCT00408655	2007	0	1	Temsirolimus, Carboplatin, and Paclitaxel in Treating Patients With Advanced Solid Tumors	Completed	Drug: paclitaxel|Drug: carboplatin|Drug: temsirolimus	Recommended phase II dose of temsirolimus, carboplatin, and paclitaxel|Safety|Tolerability|Dose-limiting toxicities|Efficacy	Phase 1	38	Allocation: N/A|Intervention Model: Single Group Assignment|Masking: None (Open Label)|Primary Purpose: Treatment	2007-02-01	2012-01-01	NA	2006-12-07	NA	2014-06-19	https://ClinicalTrials.gov/show/NCT00408655	1	1								1
NCT00420381	2007	1	2	Evaluation of Enzastaurin in the Treatment of Persistent or Recurrent Ovarian or Primary Peritoneal Cancer	Completed	Drug: enzastaurin	Progression-free Survival for at Least 6 Months (PFS-6)|Number of Participants With Adverse Events and Severe Adverse Events|Duration of Progression-Free Survival|Prognostic Factors: Platinum Sensitivity|Prognostic Factors: Performance Status|Overall Survival	Phase 2	28	Allocation: N/A|Intervention Model: Sequential Assignment|Masking: None (Open Label)|Primary Purpose: Treatment	2007-01-01	2008-05-01	2014-12-01	2007-01-11	2020-12-19	2020-12-19	https://ClinicalTrials.gov/show/NCT00420381												1
NCT00426257	2007	0	3	Secondary Debulking Surgery +/- Hyperthermic Intraperitoneal Chemotherapy in Stage III Ovarian Cancer	Completed	Procedure: Secondary debulking|Procedure: secondary debulking with intraperitoneal chemotherapy	Duration of recurrence free survival.|Toxicity and morbidity|Quality of life|Tumour response|Overall survival	Phase 3	242	Allocation: Randomized|Intervention Model: Parallel Assignment|Masking: None (Open Label)|Primary Purpose: Treatment	2007-02-01	2017-08-16	2017-08-16	2007-01-24	NA	2018-08-24	https://ClinicalTrials.gov/show/NCT00426257																			1
NCT00428610	2007	1	2	A Study of Chemotherapy Treatment for Patients With Ovarian Cancer	Completed	Drug: LY573636-sodium	Percentage of Participants With Complete Response and Partial Response (Objective Response Rate)|Progression Free Survival|Percentage of Participants With Complete Response, Partial Response, and Stable Disease (Clinical Benefit Rate)|Pharmacokinetics: Maximum Concentration (Cmax) of LY573636|Overall Survival|Duration of Response|Duration of Stable Disease|Number of Participants With Adverse Even…	Phase 2	103	Allocation: N/A|Intervention Model: Single Group Assignment|Masking: None (Open Label)|Primary Purpose: Treatment	2007-02-01	2011-02-01	2012-01-01	2007-01-30	2018-04-19	2018-04-19	https://ClinicalTrials.gov/show/NCT00428610														1
NCT00429793	2007	1	2	Temsirolimus in Treating Patients With Refractory or Recurrent Ovarian Epithelial, Fallopian Tube, or Primary Peritoneal Cancer	Completed	Drug: temsirolimus	6 Month Progression-free Survival (PFS)|Objective Tumor Response Based on the Gynecologic Oncology Group (GOG) Response Evaluation Criteria in Solid Tumors (RECIST) Criteria|Frequency and Severity of Adverse Events as Assessed by the Common Terminology Criteria for Adverse Events Version 3.0 (CTCAE v3.0)|Duration of Progression-free Survival|Duration of Overall Survival	Phase 2	60	Allocation: N/A|Intervention Model: Single Group Assignment|Masking: None (Open Label)|Primary Purpose: Treatment	2007-02-01	2012-01-01	2012-01-01	2007-02-01	2013-11-20	2019-07-24	https://ClinicalTrials.gov/show/NCT00429793										1
NCT00431054	2007	0	1	Perifosine and Docetaxel in Patients With Relapsed Epithelial Ovarian Cancer	Completed	Drug: Perifosine|Drug: Docetaxel	Tumor Response	Phase 1	22	Allocation: N/A|Intervention Model: Single Group Assignment|Masking: None (Open Label)|Primary Purpose: Treatment	2007-02-01	2012-05-01	2012-05-01	2007-02-05	NA	2016-02-19	https://ClinicalTrials.gov/show/NCT00431054		1
NCT00434642	2007	1	3	A Study of Carboplatin and Gemcitabine Plus Bevacizumab in Patients With Ovary, Peritoneal, or Fallopian Tube Carcinoma	Completed	Drug: Carboplatin|Drug: Gemcitabine|Drug: Bevacizumab|Drug: Placebo	Progression Free Survival (PFS) as Determined by the Investigator, Per Response Evaluation Criteria for Solid Tumors (RECIST)|Percentage of Patients With an Objective Response as Determined by the Investigator, Per Response Evaluation Criteria for Solid Tumors (RECIST)|Duration of Objective Response (OR) as Determined by the Investigator, Per Response Evaluation Criteria for Solid Tumors (RECIST)…	Phase 3	484	Allocation: Randomized|Intervention Model: Parallel Assignment|Masking: Double (Participant, Investigator)|Primary Purpose: Treatment	2007-04-01	2010-09-01	2013-07-01	2007-02-13	2011-11-03	2017-08-09	https://ClinicalTrials.gov/show/NCT00434642	1			1		1		1						1
NCT00436189	2007	0	0	Assess Cancer in Ovarian Tumors With Biomarkers.	Completed	Procedure: Blood Draw	Proportion of actual ovarian cancer cases among OvaRl positive patients is higher than the proportion of actual ovarian cancer cases among referred patients.|Evaluate OvaRl assay plus standard clinical practice.	Not Applicable	1000	Allocation: Non-Randomized|Intervention Model: Single Group Assignment|Masking: None (Open Label)|Primary Purpose: Diagnostic	2007-02-01	2008-04-01	2008-04-01	2007-02-16	NA	2008-04-30	https://ClinicalTrials.gov/show/NCT00436189																			1
NCT00436501	2007	1	2	VEGF Trap and Docetaxel in Treating Patients With Persistent or Recurrent Ovarian Epithelial Cancer, Primary Peritoneal Cancer, or Fallopian Tube Cancer	Completed	Drug: docetaxel|Biological: ziv-aflibercept|Other: laboratory biomarker analysis|Other: pharmacological study	Maximum Tolerated Dose of VEGF Trap (Phase I)|Number of Participants With Clinical Response (Partial Response or Complete Response) According to the Response Evaluation Criteria in Solid Tumors (RECIST)|Median Overall Survival (OS) (Phase II)|Overall Objective Response Rate According to RECIST (Phase II)|Median Progression-Free Survival (PFS) (Phase II)|Overall Median Duration of Response (Phase …	Phase 1|Phase 2	58	Allocation: Non-Randomized|Intervention Model: Single Group Assignment|Masking: None (Open Label)|Primary Purpose: Treatment	2007-01-01	2011-03-01	2012-11-01	2007-02-19	2015-03-11	2019-02-26	https://ClinicalTrials.gov/show/NCT00436501		1						1						1
NCT00436644	2007	1	2	Lapatinib and Topotecan in Treating Patients With Ovarian Epithelial Cancer or Primary Peritoneal Cancer That Did Not Respond to Cisplatin or Carboplatin	Completed	Drug: Lapatinib|Drug: Topotecan	Response Rate (Complete Response (CR) or Partial Response (PR))|Time to Progression|Adverse Event Profile|Overall Survival	Phase 2	18	Allocation: Non-Randomized|Intervention Model: Single Group Assignment|Masking: None (Open Label)|Primary Purpose: Treatment	2007-03-01	2009-03-01	2012-11-01	2007-02-19	2012-03-22	2014-04-16	https://ClinicalTrials.gov/show/NCT00436644	1		1						1
NCT00436657	2007	0	1	Continuous Hyperthermic Peritoneal Perfusion (CHPP) With Cisplatin for Children With Peritoneal Cancer	Completed	Drug: CHPP of Cisplatin|Procedure: Abdominal Surgery	Maximum Tolerated Dose (MTD) of continuous hyperthermic peritoneal perfusion (CHPP) with cisplatin in children with peritoneal cancer	Phase 1	10	Allocation: N/A|Intervention Model: Single Group Assignment|Masking: None (Open Label)|Primary Purpose: Treatment	2007-02-01	2011-04-01	2011-04-01	2007-02-19	NA	2012-04-02	https://ClinicalTrials.gov/show/NCT00436657	1
NCT00437307	2007	0	3	Hycamtin Plus Carboplatin Versus Established Regimens for the Treatment of Ovarian Cancer Relapse	Completed	Drug: Topotecan	progression-free survival|overall survival, efficacy and tolerability of the regimes and quality of life	Phase 3	550	Allocation: Randomized|Intervention Model: Parallel Assignment|Masking: None (Open Label)|Primary Purpose: Treatment	2007-03-01	2013-07-01	2015-06-01	2007-02-21	NA	2016-09-22	https://ClinicalTrials.gov/show/NCT00437307	1	1	1	1
NCT00437502	2007	0	1	A Phase I Study of Ovarian Cancer Peptides Plus GM-CSF and Adjuvant With Ovarian, Tubal or Peritoneal Cancer	Completed	Biological: tumor peptide vaccine	Date of first objective finding will be used to define the date of relapse	Phase 1	8	Allocation: N/A|Intervention Model: Single Group Assignment|Masking: None (Open Label)|Primary Purpose: Treatment	2007-03-01	2010-01-01	2010-01-01	2007-02-21	NA	2012-11-19	https://ClinicalTrials.gov/show/NCT00437502						1
NCT00453310	2007	1	2	Sunitinib in Treating Patients With Metastatic Germ Cell Tumors That Have Relapsed or Not Responded to Treatment	Completed	Drug: sunitinib malate	Confirmed Objective Response Rate (Complete and Partial Response) as Measured by RECIST Criteria After 2 Courses of Treatment	Phase 2	10	Allocation: N/A|Intervention Model: Single Group Assignment|Masking: None (Open Label)|Primary Purpose: Treatment	2007-03-01	2008-11-01	2008-11-01	2007-03-28	2015-10-27	2015-10-27	https://ClinicalTrials.gov/show/NCT00453310								1						1
NCT00459290	2007	1	2	Mifepristone in Treating Patients With Recurrent or Persistent Ovarian Epithelial, Primary Peritoneal, or Fallopian Tube Cancer	Completed	Drug: mifepristone	Progression-free Survival at 6 Months|Proportion of Patients With Objective Tumor Response|Number of Participants With Adverse Effects (Grade 3 or Higher) as Assessed by Common Terminology Criteria for Adverse Events (CTCAE) Version 3.0|Progression-free Survival|Overall Survival|Progression-free Survival by Platinum Sensitivity|Progression-free Survival by Performance Status|Progression-free Surv…	Phase 2	24	Masking: None (Open Label)|Primary Purpose: Treatment	2007-05-01	2010-07-01	2010-07-01	2007-04-11	2014-06-18	2018-07-18	https://ClinicalTrials.gov/show/NCT00459290															1
NCT00465725	2007	0	1	A Study Comparing Oral Picoplatin With Intravenous Picoplatin in Subjects With Solid Tumors	Completed	Drug: Picoplatin	MTD|Comparison of platinum levels excreted in urine from 0-8 and 8-24 hours after start of IV or oral drug	Phase 1	18	Allocation: Randomized|Intervention Model: Crossover Assignment|Masking: None (Open Label)|Primary Purpose: Treatment	2007-04-01	2009-07-01	2009-07-01	2007-04-25	NA	2009-09-24	https://ClinicalTrials.gov/show/NCT00465725	1
NCT00467051	2007	1	2	Combination Chemotherapy in Treating Young Patients With Recurrent or Resistant Malignant Germ Cell Tumors	Completed	Drug: Carboplatin|Biological: Filgrastim|Drug: Ifosfamide|Other: Laboratory Biomarker Analysis|Drug: Paclitaxel	Response Rate as Measured by Response Evaluation Criteria in Solid Tumors (RECIST) Criteria|The Number of Patients Who Experience at Least One Grade 3 or Higher CTC Version 4 Toxicity.	Phase 2	20	Allocation: N/A|Intervention Model: Single Group Assignment|Masking: None (Open Label)|Primary Purpose: Treatment	2007-11-05	2012-03-01	2018-06-30	2007-04-27	2015-03-20	2018-08-29	https://ClinicalTrials.gov/show/NCT00467051	1	1
NCT00470366	2007	1	2	Combination Chemotherapy and Pegfilgrastim in Treating Patients With Previously Untreated Germ Cell Tumors	Completed	Biological: pegfilgrastim|Drug: cisplatin|Drug: ifosfamide|Drug: paclitaxel	Rate of Complete Response|Progression-free Survival|Percentage of Participants With Progression Free Survival|Number of Patients With Treatment Related Toxicity	Phase 2	60	Allocation: N/A|Intervention Model: Single Group Assignment|Masking: None (Open Label)|Primary Purpose: Treatment	2007-03-01	2016-06-01	2016-06-01	2007-05-07	2017-10-24	2017-11-28	https://ClinicalTrials.gov/show/NCT00470366	1	1
NCT00473954	2007	0	1	Safety and Efficacy of EGEN-001 Combined With Carboplatin and Docetaxel in Recurrent, Platinum-Sensitive, Ovarian Cancer	Completed	Genetic: EGEN-001 (phIL-12-005/PPC)	Determine the MTD and treatment-related toxicities of intra-peritoneal (IP) infusion of EGEN-001 in combination with carboplatin and docetaxel for recurrent, platinum-sensitive, ovarian cancer.|Examine the optimal EGEN-001 treatment regimen in combination with carboplatin and docetaxel in recurrent, platinum-sensitive ovarian cancer, and assess EGEN-001's impact on tumor, CA-125, and activity mar…	Phase 1	13	Allocation: Non-Randomized|Intervention Model: Single Group Assignment|Masking: None (Open Label)|Primary Purpose: Treatment	2007-04-01	2009-11-01	2009-11-01	2007-05-16	NA	2013-03-26	https://ClinicalTrials.gov/show/NCT00473954	1	1
NCT00474669	2007	0	1	A Phase I Study of Intraperitoneal Hyperthermic Docetaxel	Completed	Drug: docetaxel	Assess the MTD of docetaxel administered intraperitoneally with heat at the time of second-look surgery in patients with stage II/III ovarian carcinoma following surgery and normothermic intraperitoneal and intravenous cisplatin and paclitaxel.|To assess the quality of life of patients treated with intraperitoneal hyperthermic chemotherapy in this setting	Phase 1	30	Allocation: Non-Randomized|Intervention Model: Single Group Assignment|Masking: None (Open Label)|Primary Purpose: Treatment	2007-06-01	2009-12-01	2009-12-01	2007-05-17	NA	2018-01-09	https://ClinicalTrials.gov/show/NCT00474669	1	1
NCT00474994	2007	1	2	Sunitinib in Treating Patients With Metastatic, Locally Advanced, or Locally Recurrent Sarcomas	Completed	Drug: sunitinib malate	Overall Objective Response	Phase 2	53	Allocation: Non-Randomized|Intervention Model: Parallel Assignment|Masking: None (Open Label)|Primary Purpose: Treatment	2007-04-01	2010-11-01	2010-11-01	2007-05-17	2016-01-20	2016-01-20	https://ClinicalTrials.gov/show/NCT00474994								1
NCT00475956	2007	0	1	Safety and Tolerability Study of AZD2171 in Combination With AZD0530 in Patients With Advanced Solid Tumours	Completed	Drug: AZD2171|Drug: AZD0530	Determine the safety and tolerability of ascending daily oral doses of AZD2171 when co-administered with AZD0530 to patients with advanced solid tumours by assessment of AEs, vital signs, HRCT Scans, clin chem, haematology, urinalysis, ECG and phys exam|Pharmacokinetics (PK) of AZD2171 alone and in combination with AZD0530|Safety and efficacy|Genetic variation of pathways targeted by AZD2171 and …	Phase 1	40	Allocation: Non-Randomized|Intervention Model: Parallel Assignment|Masking: None (Open Label)|Primary Purpose: Treatment	2007-05-01	2008-10-01	2009-10-01	2007-05-21	NA	2010-04-15	https://ClinicalTrials.gov/show/NCT00475956								1				1
NCT00477282	2007	0	3	Karenitecin Versus Topotecan in Patients With Advanced Epithelial Ovarian Cancer	Completed	Drug: Karenitecin|Drug: Topotecan	Progression Free Survival|Overall Survival|Incidence of Anemia|Incidence of Neutropenia|Incidence of Thrombocytopenia	Phase 3	509	Allocation: Randomized|Intervention Model: Parallel Assignment|Masking: None (Open Label)|Primary Purpose: Treatment	2007-08-01	2013-06-01	2013-06-01	2007-05-23	NA	2020-03-12	https://ClinicalTrials.gov/show/NCT00477282			1
NCT00477386	2007	1	2	Trial of Decitabine as a Sensitizer to Carboplatin in Platinum Resistant Recurrent Ovarian Cancer	Completed	Drug: decitabine	Phase I: Maximum Tolerated Dose (MTD) for Use in Phase II|Phase II: Percent of Patients With Objective Response|Phase II: Percent of Patients With Objective Response, CA125 Response or Stable Disease > 3 Months|Phase II: Progression Free Survival	Phase 1|Phase 2	28	Allocation: N/A|Intervention Model: Single Group Assignment|Masking: None (Open Label)|Primary Purpose: Treatment	2007-07-01	2011-05-01	2013-09-01	2007-05-23	2014-09-25	2014-09-25	https://ClinicalTrials.gov/show/NCT00477386	1			1
NCT00478426	2007	1	2	Sunitinib Malate in Treating Patients With Recurrent or Metastatic Endometrial Cancer	Completed	Drug: Sunitinib Malate	Objective Response Rate|Number of Participants With Prolonged Stable Disease|Overall Survival|Number of Participants With Adverse Effects Assessed by CTCAE Version 3.0|Time to Progression	Phase 2	34	Allocation: N/A|Intervention Model: Single Group Assignment|Masking: None (Open Label)|Primary Purpose: Treatment	2007-04-30	2019-02-12	2019-02-12	2007-05-24	2020-02-17	2020-02-17	https://ClinicalTrials.gov/show/NCT00478426								1
NCT00479817	2007	0	2	Phase 2 AMG 386 in Comb. Paclitaxel for Subjects With Advanced Recurrent Epithelial Ovarian or Primary Peritoneal Cancer	Completed	Drug: AMG 386|Drug: Paclitaxel|Drug: AMG 386 Placebo	Progression Free Survival|Safety and Tolerability|Objective Response Rate|Duration of Response|Modified RECIST/CA-125 Progression Free Survival|CA-125 Response Rate|Estimate of reduction in tumor burden|Incidence of AEs and significant laboratory changes|Overall Survival|Time to Progression|Time to Response|Change from baseline in blood levels of CA-125|Time-adjusted area under the curve for PROs…	Phase 2	161	Allocation: Randomized|Intervention Model: Parallel Assignment|Masking: Quadruple (Participant, Care Provider, Investigator, Outcomes Assessor)|Primary Purpose: Treatment	2007-07-05	2009-08-11	2019-12-09	2007-05-28	NA	2019-12-18	https://ClinicalTrials.gov/show/NCT00479817		1												1
NCT00494442	2007	1	2	Study to Assess the Efficacy and Safety of a PARP Inhibitor for the Treatment of BRCA-positive Advanced Ovarian Cancer	Completed	Drug: KU-0059436 (AZD2281)(PARP inhibitor)	Confirmed Objective Tumour Response (According to Response Evaluation Criteria In Solid Tumors (RECIST)|Clinical Benefit (CB)|Duration of Response|Best Percentage Change in Tumour Size|Progression-Free Survival (PFS)	Phase 2	58	Allocation: Non-Randomized|Intervention Model: Parallel Assignment|Masking: None (Open Label)|Primary Purpose: Treatment	2007-06-11	2009-03-17	2017-07-20	2007-06-29	2015-01-26	2018-08-01	https://ClinicalTrials.gov/show/NCT00494442													1
NCT00496106	2007	0	0	Stress, Immunity and Cervical Cancer: Biobehavioral Outcomes	Completed	Behavioral: Telephone counseling|Behavioral: Telephone interview	To evaluate the efficacy of a multicomponent biobehavioral psychosocial telephone counseling (PTC) intervention for cervical cancer survivors, compared to usual care|To evaluate the longitudinal immune and neuroendocrine parameters in cervical cancer patients who have received the PTC intervention, compared to usual care	Not Applicable	204	Allocation: Randomized|Intervention Model: Parallel Assignment|Masking: None (Open Label)|Primary Purpose: Health Services Research	2007-08-01	2010-08-01	2011-02-01	2007-07-04	NA	2019-03-07	https://ClinicalTrials.gov/show/NCT00496106																	1
NCT00496860	2007	1	1	Safety and Efficacy Study of ALT-801 to Treat Progressive Metastatic Malignancies	Completed	Biological: ALT-801	The Safety and Toxicity of ALT-801 in Patients With Progressive Metastatic Malignancies|The Maximum-tolerated Dose (MTD) of ALT-801|Clinical Antitumor Response to ALT-801|ALT-801 Induced Cell-mediated Immune Responses|Immunogenicity of ALT-801	Phase 1	26	Allocation: N/A|Intervention Model: Single Group Assignment|Masking: None (Open Label)|Primary Purpose: Treatment	2007-05-01	2009-10-01	2009-10-01	2007-07-04	2013-07-15	2013-07-22	https://ClinicalTrials.gov/show/NCT00496860						1
NCT00499252	2007	1	2	Paclitaxel Albumin-Stabilized Nanoparticle Formulation in Treating Patients With Recurrent or Persistent Ovarian Epithelial Cancer, Fallopian Tube Cancer, or Primary Peritoneal Cancer	Completed	Drug: Paclitaxel Albumin-Stabilized Nanoparticle Formulation	Tumor Response|Frequency and Severity of Observed Adverse Effects|Progression-free Survival|Overall Survival	Phase 2	51	Allocation: N/A|Intervention Model: Single Group Assignment|Masking: None (Open Label)|Primary Purpose: Treatment	2007-06-01	2011-07-01	NA	2007-07-11	2013-12-13	2018-01-11	https://ClinicalTrials.gov/show/NCT00499252		1
NCT00504257	2007	1	2	Avastin in Combination With Docetaxel in Ovarian/Fallopian Tube/Peritoneum Carcinoma	Completed	Drug: Avastin|Drug: Docetaxel	Six Month Progression Free Survival (PFS)|Median Progression Free Survival|Overall Response Rate (RR)|Occurrence of Grade 3 or 4 Toxicity|Overall Survival (OS)	Phase 2	45	Allocation: N/A|Intervention Model: Single Group Assignment|Masking: None (Open Label)|Primary Purpose: Treatment	2007-03-01	2012-10-01	2012-10-01	2007-07-19	2013-10-11	2014-02-06	https://ClinicalTrials.gov/show/NCT00504257		1				1		1						1
NCT00507741	2007	0	2	Study of Vintafolide (MK-8109, EC145) in Participants With Advanced Ovarian and Endometrial Cancers (MK-8109-007, EC-FV-02)	Completed	Drug: Vintafolide|Drug: Ertafolide	Part A: Percentage of patients deriving clinical benefit. Part B: To gather pilot data on efficacy and toxicity of EC145.|Tumor responses to EC145 therapy.|Progression-free survival, response duration, and overall survival time observed after EC145 therapy.	Phase 2	49	Allocation: N/A|Intervention Model: Single Group Assignment|Masking: None (Open Label)|Primary Purpose: Treatment	2007-08-01	2009-04-01	2009-04-01	2007-07-26	NA	2015-01-07	https://ClinicalTrials.gov/show/NCT00507741		1
NCT00509691	2007	0	1	Vaccine Therapy in Treating Patients Who Have Undergone a Donor Stem Cell Transplant and Have Cytomegalovirus Infection That Has Not Responded to Therapy	Completed	Biological: cytomegalovirus pp65-specific cytotoxic T lymphocytes|Genetic: polymerase chain reaction|Other: diagnostic laboratory biomarker analysis|Other: flow cytometry|Other: immunologic technique	Toxicity|Treatment failure|Safety|Time to development of cytomegalovirus (CMV) specific immune reconstitution|CMV DNA levels|Time during post-infusion follow up at which the dominant CMV pp65 epitope for the donor is recognized by the cytotoxic t-cell lymphocyte recipient	Phase 1	20	Allocation: N/A|Intervention Model: Single Group Assignment|Masking: None (Open Label)|Primary Purpose: Supportive Care	2007-06-01	2011-12-01	2011-12-01	2007-07-31	NA	2017-05-09	https://ClinicalTrials.gov/show/NCT00509691						1
NCT00511992	2007	1	2	Study of Bevacizumab Followed by Bevacizumab Consolidation for Ovarian Cancer	Completed	Drug: Avastin|Drug: Paclitaxel|Drug: Cisplatin	Number of Patients Able to Complete 6 Cycles of Treatment.|Number of Patients Who Experienced Toxicities Associated With Intraperitoneal Cisplatin With Intravenous Paclitaxel and Avastin.	Phase 2	20	Allocation: N/A|Intervention Model: Single Group Assignment|Masking: None (Open Label)|Primary Purpose: Treatment	2007-07-01	2015-08-03	2015-08-03	2007-08-06	2017-07-02	2017-07-02	https://ClinicalTrials.gov/show/NCT00511992	1	1				1		1						1
NCT00514007	2007	0	1	Study of Continuous OSI-906 Dosing	Completed	Drug: OSI-906	Determine the maximum tolerated dose (MTD) for both the once daily (QD) and twice daily (BID) dosing schedules and establish a recommended phase 2 dose of oral OSI-906|Safety profile; Pharmacokinetic (PK) profile; Pharmacodynamic relationships and preliminary antitumor activity	Phase 1	95	Allocation: Non-Randomized|Intervention Model: Single Group Assignment|Masking: None (Open Label)|Primary Purpose: Treatment	2007-06-18	2012-03-19	2012-03-19	2007-08-09	NA	2019-01-14	https://ClinicalTrials.gov/show/NCT00514007												1
NCT00514306	2007	0	1	Study of Intermittent OSI-906 Dosing	Completed	Drug: OSI-906	Determine the maximum tolerated dose (MTD) for each of 3 intermittent schedules and establish a recommended phase 2 dose of OSI-906|Safety profile, Pharmacokinetic profile, Pharmacodynamic relationships Preliminary antitumor activity	Phase 1	79	Allocation: Non-Randomized|Intervention Model: Single Group Assignment|Masking: None (Open Label)|Primary Purpose: Treatment	2007-07-05	2010-09-20	2010-09-20	2007-08-09	NA	2019-01-30	https://ClinicalTrials.gov/show/NCT00514306												1
NCT00516724	2007	0	1	Study to Assess the Safety and Tolerability of a PARP Inhibitor in Combination With Carboplatin and/or Paclitaxel	Active, not recruiting	Drug: KU-0059436 (AZD2281)(PARP inhibitor)|Drug: Carboplatin|Drug: Paclitaxel|Drug: Paclitaxel + Carboplatin	To establish the maximum tolerated dose (MTD) of KU 0059436 in combination with Paclitaxel/Carboplatin|To identify the dose limiting toxicity of the combination therapy	Phase 1	189	Allocation: Non-Randomized|Intervention Model: Single Group Assignment|Masking: None (Open Label)|Primary Purpose: Treatment	2007-06-22	2013-01-04	2022-12-30	2007-08-15	NA	2022-09-01	https://ClinicalTrials.gov/show/NCT00516724	1	1											1
NCT00520013	2007	1	2	Avastin +/- Erlotinib Consolidation Chemotherapy After Carboplatin, Paclitaxel, and Avastin (CTA) Induction Therapy for Advanced Ovarian, Fallopian Tube, Primary Peritoneal Cancer & Papillary Serous or Clear Cell Mullerian Tumors	Completed	Drug: bevacizumab|Drug: erlotinib|Drug: paclitaxel|Drug: carboplatin	Consolidation Progression-Free Survival|Consolidation Treatment-related Toxicity Rate|Consolidation Objective Response Rate	Phase 2	60	Allocation: Randomized|Intervention Model: Parallel Assignment|Masking: None (Open Label)|Primary Purpose: Treatment	2007-08-01	2010-10-01	2013-11-01	2007-08-23	2015-07-03	2018-07-27	https://ClinicalTrials.gov/show/NCT00520013	1	1				1			1					1
NCT00523380	2007	0	2	Efficacy Study of Recombinant Interleukin-21 in the Treatment of Ovarian Cancer	Completed	Drug: recombinant interleukin-21|Drug: caelyx (pegylated liposomal doxorubicin)	Efficacy of treatment assessed by overall response rate (RR). RR measured and recorded using imaging techniques, CA-125 blood samples and pelvic examination.|Pharmacokinetics|IL-21 antibody formation|Progression free survival|Patient reported outcomes|Biomarker assessments CA-125	Phase 2	10	Allocation: Non-Randomized|Intervention Model: Single Group Assignment|Masking: None (Open Label)|Primary Purpose: Treatment	2007-10-04	2009-01-07	2009-01-07	2007-08-31	NA	2017-03-01	https://ClinicalTrials.gov/show/NCT00523380			1		1
NCT00523432	2007	0	1	A Phase I Study of CCI-779 (Temsirolimus) in Combination With Topotecan in Patients With Gynecologic Malignancies	Completed	Drug: Topotecan|Drug: CCI-779 (temsirolimus)	Tolerability of regimen	Phase 1	15	Allocation: Non-Randomized|Intervention Model: Factorial Assignment|Masking: None (Open Label)|Primary Purpose: Treatment	2007-08-01	2009-09-01	2010-12-01	2007-08-31	NA	2013-09-05	https://ClinicalTrials.gov/show/NCT00523432			1							1
NCT00526149	2007	0	2	BI 2536 in Treating Patients With Recurrent or Metastatic Solid Tumors	Completed	Drug: BI 2536|Other: high performance liquid chromatography|Other: mass spectrometry|Other: pharmacological study	Confirmed objective response rate (complete and partial responses) as defined by RECIST|Clinical benefit as assessed by RECIST|Duration of response|Overall progression-free survival|Overall survival|Safety as assessed by CTCAE version 3.0	Phase 2	76	Allocation: Non-Randomized|Masking: None (Open Label)|Primary Purpose: Treatment	2007-07-01	2008-09-01	NA	2007-09-10	NA	2013-10-07	https://ClinicalTrials.gov/show/NCT00526149												1
NCT00526617	2007	0	1	A Phase I Study of ABT-888 in Combination With Temozolomide in Cancer Patients	Completed	Drug: ABT-888|Drug: Temozolomide	Maximum Tolerated Dose|Safety and Tolerability|Pharmacokinetic Profile	Phase 1	41	Allocation: Non-Randomized|Intervention Model: Single Group Assignment|Masking: None (Open Label)|Primary Purpose: Treatment	2007-08-01	2010-06-01	NA	2007-09-10	NA	2017-11-21	https://ClinicalTrials.gov/show/NCT00526617	1												1
NCT00529022	2007	0	1	Azacitidine and Valproic Acid Plus Carboplatin in Patients With Ovarian Cancer	Completed	Drug: Azacitidine|Drug: Valproic Acid|Drug: Carboplatin	Response Rate	Phase 1	36	Allocation: N/A|Intervention Model: Single Group Assignment|Masking: None (Open Label)|Primary Purpose: Treatment	2007-08-01	2012-10-01	2012-10-01	2007-09-14	NA	2013-02-20	https://ClinicalTrials.gov/show/NCT00529022	1			1
NCT00531284	2007	1	2	Phase 1b/2 Study of Carfilzomib in Relapsed Solid Tumors, Multiple Myeloma, or Lymphoma	Completed	Drug: Carfilzomib|Drug: Dexamethasone	Phase 1b: Number of Participants With Dose-limiting Toxicities (DLT)|Phase 2: Percentage of Participants With an Overall Response After 4 Treatment Cycles|Percentage of Participants With an Overall Response Throughout the Study|Duration of Response|Progression-Free Survival|Time to Progression|Maximum Observed Plasma Concentration of Carfilzomib|Time to Maximum Observed Plasma Concentration (Tmax…	Phase 1|Phase 2	184	Allocation: Non-Randomized|Intervention Model: Parallel Assignment|Masking: None (Open Label)|Primary Purpose: Treatment	2007-09-01	2014-10-01	2017-05-22	2007-09-18	2015-12-09	2017-08-15	https://ClinicalTrials.gov/show/NCT00531284						1									1
NCT00535119	2007	0	1	Veliparib, Carboplatin, and Paclitaxel in Treating Patients With Advanced Solid Cancer	Completed	Drug: Carboplatin|Other: Laboratory Biomarker Analysis|Drug: Paclitaxel|Other: Pharmacological Study|Drug: Veliparib	Recommended phase II dose (RP2D) for each stratum|Dose-limiting toxicity (DLT)|Frequency of platinum-DNA adducts|Incidence of stable disease (SD)|PAR levels|Responses to veliparib in combination with carboplatin and paclitaxel|Time to progression (TTP)|Toxicities as assessed by CTCAE v.4.0	Phase 1	107	Allocation: N/A|Intervention Model: Single Group Assignment|Masking: None (Open Label)|Primary Purpose: Treatment	2007-09-01	2012-10-01	NA	2007-09-26	NA	2015-05-22	https://ClinicalTrials.gov/show/NCT00535119	1	1											1
NCT00543049	2007	0	2	Randomized Multicenter Trial With SU11248 Evaluating Dosage,Tolerability,Toxicity and Effectiveness of a Multitargeted Receptor Tyrosine Kinase Inhibitor	Completed	Drug: Sunitinib|Drug: SUNITINIB	objective response rate|tolerability and toxicity, overall survival, duration of response, time to progression, stable disease	Phase 2	73	Allocation: Randomized|Intervention Model: Parallel Assignment|Masking: None (Open Label)|Primary Purpose: Treatment	2007-09-01	2012-06-01	NA	2007-10-12	NA	2014-03-07	https://ClinicalTrials.gov/show/NCT00543049								1						1
NCT00545792	2007	1	2	Safety Study Of Avastin And Pelvic Radiation In Women With Recurrent Gynecological Cancers	Completed	Drug: Avastin	Toxicity Rates of Patients Treated With Concurrent Avastin and Daily Pelvic Radiation With no Other Concurrent Chemotherapy|Single Point Estimate of 1-year Progression-free Survival of Patients Treated With Concurrent Avastin and Daily Pelvic Radiation With no Other Concurrent Chemotherapy	Phase 2	21	Allocation: N/A|Intervention Model: Single Group Assignment|Masking: None (Open Label)|Primary Purpose: Treatment	2007-05-01	2010-11-01	2013-10-01	2007-10-17	2014-07-02	2017-03-15	https://ClinicalTrials.gov/show/NCT00545792						1		1						1
NCT00551070	2007	1	2	Selumetinib Sulfate in Treating Woman With Recurrent Low-Grade Ovarian Cancer or Peritoneum Cancer	Completed	Other: Laboratory Biomarker Analysis|Other: Pharmacological Study|Drug: Selumetinib|Drug: Selumetinib Sulfate	Tumor Response|Adverse Events (Grade 3 or Higher) During First Cycle of Treatment|Area Under the Curve (AUC) for AZD6244, 100 mg Administered Orally Twice Daily.|Maximum Concentration (Cmax) for AZD6244, 100 mg Administered Orally Twice Daily.|Progression-free Survival|Number of Courses Received|Overall Survival	Phase 2	52	Allocation: N/A|Intervention Model: Single Group Assignment|Masking: None (Open Label)|Primary Purpose: Treatment	2007-12-17	2013-07-23	2020-11-13	2007-10-30	2015-06-29	2020-12-03	https://ClinicalTrials.gov/show/NCT00551070											1
NCT00561795	2007	1	2	Feasibility Study of Pazopanib in Combination With Chemotherapy in Gynaecological Tumors	Completed	Drug: pazopanib (GW786034)|Drug: carboplatin|Drug: paclitaxel	Number of Participants Experiencing Serious Adverse Events and Non-serious Adverse Events|Overall Response|Cancer Antigen (CA-125) Response|18-week Progression Free Survival	Phase 2	12	Allocation: Non-Randomized|Intervention Model: Parallel Assignment|Masking: None (Open Label)|Primary Purpose: Treatment	2007-09-01	2008-04-01	2008-04-01	2007-11-21	2010-12-07	2012-03-22	https://ClinicalTrials.gov/show/NCT00561795	1	1
NCT00562003	2007	0	1	Safety Study of a Genetically Modified Adenovirus in Ovarian Cancer Patients	Completed	Procedure: Tenckhoff Catheter placement|Drug: Ad5-delta24RGD	To determine maximum tolerated dose and spectrum of toxicities of Ad5-Delta24RGD|To determine biologic, immunologic, and anti-tumor effects of Ad5-delta24RGD	Phase 1	26	Allocation: Non-Randomized|Intervention Model: Single Group Assignment|Masking: None (Open Label)|Primary Purpose: Treatment	2007-06-01	2009-05-01	2010-06-01	2007-11-21	NA	2011-01-26	https://ClinicalTrials.gov/show/NCT00562003																			1
NCT00562640	2007	0	1	Autologous T Cells With or Without Cyclophosphamide and Fludarabine in Treating Patients With Recurrent or Persistent Advanced Ovarian Epithelial Cancer, Primary Peritoneal Cavity Cancer, or Fallopian Tube Cancer (Fludarabine Treatment Closed as of 12/01/2009)	Completed	Biological: filgrastim|Biological: therapeutic autologous lymphocytes|Drug: cyclophosphamide|Other: laboratory biomarker analysis	Safety and tolerability as assessed by NCI CTCAE v3.0|Mean tolerated dose of autologous WT1 peptide-specific T cells|Quantitation of alterations in the concentration of peptide-specific T cells in the blood at defined intervals post infusion|Effects of the adoptively transferred T cells on the growth and progression of advanced ovarian epithelial cancer, primary peritoneal cavity cancer, or fallo…	Phase 1	21	Allocation: N/A|Intervention Model: Single Group Assignment|Masking: None (Open Label)|Primary Purpose: Treatment	2007-10-16	2021-08-03	2021-08-03	2007-11-22	NA	2021-08-06	https://ClinicalTrials.gov/show/NCT00562640	1			1
NCT00563836	2007	0	2	Phase II Study of the Trifunctional Antibody Catumaxomab Administered Intra- and Postoperatively in Patients With Ovarian Cancer	Completed	Drug: Catumaxomab	the rate of all specific postoperative complications newly observed during a period of 30 days after surgery|safety and efficacy endpoints	Phase 2	41	Allocation: Non-Randomized|Intervention Model: Single Group Assignment|Masking: None (Open Label)|Primary Purpose: Treatment	2007-11-01	2008-09-01	2010-08-01	2007-11-26	NA	2012-10-03	https://ClinicalTrials.gov/show/NCT00563836						1
NCT00565851	2007	1	3	Carboplatin, Paclitaxel and Gemcitabine Hydrochloride With or Without Bevacizumab After Surgery in Treating Patients With Recurrent Ovarian, Epithelial, Primary Peritoneal, or Fallopian Tube Cancer	Active, not recruiting	Biological: Bevacizumab|Drug: Carboplatin|Drug: Docetaxel|Drug: Gemcitabine Hydrochloride|Other: Laboratory Biomarker Analysis|Drug: Paclitaxel|Other: Quality-of-Life Assessment	To Determine if Surgical Secondary Cytoreduction in Addition to Adjuvant Chemotherapy Increases the Duration of Overall Survival in Patients With Recurrent Platinum Sensitive Epithelial Ovarian Cancer, Peritoneal Primary or Fallopian Tube Cancer|To Determine if the Addition of Bevacizumab Increases the Duration of Overall Survival Relative to Second-line Paclitaxel and Carboplatin Alone in Patien…	Phase 3	1052	Allocation: Randomized|Intervention Model: Parallel Assignment|Masking: None (Open Label)|Primary Purpose: Treatment	2007-12-06	2019-04-30	NA	2007-11-30	2020-12-14	2022-09-10	0	1	1		1
NCT00569257	2007	0	2	Antitumoral Activity and Safety of AEZS-108 in Women With LHRH Receptor Positive Gynecological Tumors	Completed	Drug: AEZS-108	Tumor response as per RECIST or (for Ovarian CA patients without evaluable target lesion following RECIST) GCIG criteria|Time-to-progression (TTP); Overall survival|Safety of AEZS-108 (possibly drug-related adverse events)	Phase 2	85	Allocation: N/A|Intervention Model: Single Group Assignment|Masking: None (Open Label)|Primary Purpose: Treatment	2007-12-01	2011-07-01	2011-07-01	2007-12-07	NA	2011-12-13	https://ClinicalTrials.gov/show/NCT00569257			1		1
NCT00569283	2007	0	1	Donor Natural Killer Cell Infusion in Preventing Relapse or Graft Failure in Patients Who Have Undergone Donor Bone Marrow Transplant	Completed	Biological: therapeutic allogeneic lymphocytes	Maximum tolerated dose of donor natural killer (NK) cells|Safety|Effectiveness of donor NK cell infusion in preventing tumor relapse and graft failure after HLA-haploidentical familial donor bone marrow transplantation	Phase 1	18	Primary Purpose: Treatment	2007-05-01	2008-12-01	2008-12-01	2007-12-07	NA	2013-03-26	https://ClinicalTrials.gov/show/NCT00569283						1
NCT00576654	2007	0	1	Veliparib and Irinotecan Hydrochloride in Treating Patients With Cancer That Is Metastatic or Cannot Be Removed by Surgery	Active, not recruiting	Drug: Irinotecan Hydrochloride|Other: Laboratory Biomarker Analysis|Other: Pharmacological Study|Drug: Veliparib	Optimal biologic dose (OBD)|Maximum administered dose of study drugs|Maximally tolerated dose (MTD) of study drugs|Recommended phase II dose (RP2D) of study drugs|Incidence of adverse events (AEs), graded using the National Cancer Institute (NCI) Common Terminology Criteria for Adverse Events (CTCAE) version 5.0|Tumor response	Phase 1	36	Allocation: Non-Randomized|Intervention Model: Parallel Assignment|Masking: None (Open Label)|Primary Purpose: Treatment	2007-12-05	2023-06-30	2023-06-30	2007-12-19	NA	2022-07-28	https://ClinicalTrials.gov/show/NCT00576654			1										1
NCT00603356	2007	0	1	Phase I Study of OSI-930 and Erlotinib in Cancer Tumors	Completed	Drug: OSI-930 and erlotinib	Determine the maximum tolerated dose (MTD), evaluate the pharmacokinetic profiles|Safety, evaluate pharmacodynamic relationships	Phase 1	60	Allocation: Non-Randomized|Intervention Model: Single Group Assignment|Masking: None (Open Label)|Primary Purpose: Treatment	2007-11-01	2010-04-01	2010-07-01	2008-01-29	NA	2011-09-27	https://ClinicalTrials.gov/show/NCT00603356									1
NCT00617188	2007	1	2	Fulvestrant in Treating Patients With Recurrent Ovarian Epithelial Cancer	Completed	Drug: Fulvestrant	Patients' Overall 90-Day Clinical Response as Measured by Response Evaluation Criteria in Solid Tumors (RECIST)|Patients' Overall 90-Day Clinical Response as Measured by Modified Response Evaluation Criteria in Solid Tumors (Rustin)|Median Number of Days to Treatment Termination|Mean Scores - Quality of Life Assessment|Serum Skeletal-Specific Alkaline Phosphatase Concentration|Urine N-telopeptide…	Phase 2	26	Allocation: N/A|Intervention Model: Single Group Assignment|Masking: None (Open Label)|Primary Purpose: Treatment	2007-06-01	2008-04-01	2008-07-01	2008-02-15	2010-03-17	2017-12-28	https://ClinicalTrials.gov/show/NCT00617188															1
NCT00620295	2007	0	1	Bortezomib and Gemcitabine in Treating Older Patients With Advanced Solid Tumors	Completed	Drug: bortezomib|Drug: gemcitabine hydrochloride	Maximum tolerated dose of bortezomib and gemcitabine|Toxicity|Disease response as measured by RECIST criteria|Characterization of gemcitabine and metabolite pharmacokinetics (as part of co-enrollment in Population Pharmacokinetics and Pharmacogenetics of Gemcitabine in Adult Patients with Solid Tumors")	Phase 1	17	Allocation: N/A|Intervention Model: Single Group Assignment|Masking: None (Open Label)|Primary Purpose: Treatment	2007-03-01	2009-02-01	2009-10-01	2008-02-21	NA	2017-11-29	https://ClinicalTrials.gov/show/NCT00620295				1
NCT00626873	2007	0	1	Contrast-Enhanced Ultrasonography in Diagnosing Early-Stage Ovarian Cancer in Patients With an Adnexal Mass Undergoing Surgery to Remove the Ovary	Completed	Drug: Definity|Other: medical chart review	Ovarian microvascularity	Phase 1	67	Allocation: N/A|Intervention Model: Single Group Assignment|Masking: None (Open Label)|Primary Purpose: Diagnostic	2007-01-01	2012-02-01	2012-02-01	2008-02-29	NA	2017-04-18	https://ClinicalTrials.gov/show/NCT00626873																						1
NCT00635193	2007	0	2	Efficacy and Safety Study of M200(Volociximab in Combination With Liposomal Doxorubicin)	Completed	Drug: M200 (Volociximab)|Drug: Liposomal Doxorubicin	To evaluate the efficacy of volociximab in combination with liposomal doxorubicin in advanced epithelial ovarian cancer or primary peritoneal cancer. To evaluate the safety and tolerability of volociximab in combination with liposomal doxorubicin.	Phase 1|Phase 2	138	Allocation: Randomized|Intervention Model: Parallel Assignment|Masking: None (Open Label)|Primary Purpose: Treatment	2007-07-01	2008-10-01	2009-10-01	2008-03-13	NA	2013-01-18	https://ClinicalTrials.gov/show/NCT00635193		1	1		1									1
NCT00664781	2007	0	2	Rucaparib(CO-338;Formally Called AG-014699 or PF-0136738) in Treating Patients With Locally Advanced or Metastatic Breast Cancer or Advanced Ovarian Cancer	Completed	Drug: rucaparib (CO-338; formally AG-014699 or PF-01367338)|Genetic: protein expression analysis|Genetic: western blotting|Other: immunohistochemistry staining method|Other: liquid chromatography|Other: mass spectrometry|Other: pharmacological study	Assessment of antitumor activity according to RECIST using tumor size measured clinically or radiologically with CT scan, MRI, plain x-ray, or other imaging techniques|Safety profile|Time to progression and overall survival|Plasma levels measured by Liquid Chromatography/Mass Spectrometry/Mass Spectrometry|Poly(ADP-ribose) polymerase (PARP) activity measured ex vivo using validated assays|To dete…	Phase 2	78	Masking: None (Open Label)|Primary Purpose: Treatment	2007-12-01	2015-01-01	2015-01-01	2008-04-23	NA	2016-05-24	https://ClinicalTrials.gov/show/NCT00664781													1
NCT00667641	2007	0	1	Paclitaxel and Bortezomib in Treating Patients With Metastatic or Unresectable Malignant Solid Tumors	Completed	Drug: bortezomib|Drug: paclitaxel	Maximum tolerated dose of paclitaxel in combination with bortezomib	Phase 1	16	Allocation: Non-Randomized|Intervention Model: Single Group Assignment|Masking: None (Open Label)|Primary Purpose: Treatment	2007-03-01	2009-02-01	2009-02-01	2008-04-28	NA	2011-05-10	https://ClinicalTrials.gov/show/NCT00667641		1
NCT00672295	2007	0	1	PH I SRC Kinase, Dasatinib Combo Paclitaxel & Carboplatin in Pts w Ovarian, Peritoneal, & Tubal Cancer	Completed	Drug: Dasatinib, Paclitaxel, and Carboplatin	To determine maximal tolerated dose (MTD) of dasatinib in combination with paclitaxel and carboplatin during the first cycle of treatment|To describe the toxicity of this combination of therapy|To describe the pharmacokinetics and pharmacodynamics parameters related to this combination|To describe the clinical activity as defined as the response rate (complete and partial response rate) and progr…	Phase 1	11	Allocation: N/A|Intervention Model: Single Group Assignment|Masking: None (Open Label)|Primary Purpose: Treatment	2007-08-01	2011-09-01	2012-11-01	2008-05-06	NA	2012-12-28	https://ClinicalTrials.gov/show/NCT00672295	1	1										1
NCT00683241	2007	0	1	A Phase I Clinical Trial of Autologous Dendritic Cell Vaccine for Recurrent Ovarian or Primary Peritoneal Cancer	Completed	Biological: DCVac-L	To determine the feasibility and safety of administering DCVax-L intradermally combined with intravenous bevacizumab and oral metronomic cyclophosphamide in patients with recurrent ovarian or primary peritoneal cancer.|To assess the immunogenicity of DCVax-L administered intradermally in patients with recurrent ovarian or recurrent primary peritoneal cancer, combined with intravenous bevacizumab …	Phase 1	36	Allocation: N/A|Intervention Model: Single Group Assignment|Masking: None (Open Label)|Primary Purpose: Treatment	2007-11-01	2009-12-01	2009-12-01	2008-05-23	NA	2013-02-26	https://ClinicalTrials.gov/show/NCT00683241						1
NCT00702299	2007	1	1	Alimta庐 Plus Cisplatin & Paclitaxel Given Intraperitonelly; First Line Tx Stage III Ovarian Cancer	Completed	Drug: cisplatin|Drug: paclitaxel|Drug: pemetrexed disodium|Other: biologic sample preservation procedure	Maximum-tolerated Dose of Pemetrexed With a Day 2 i.p. Cisplatin (75 mg/m2) and Day 8 i.p. Paclitaxel (60 mg/m2)|Patients That Completed at Least 6 Courses of Therapy of Pemetrexed Along With Day 2 i.p. Cisplatin (75 mg/m2) and Day 8 i.p. Paclitaxel (60 mg/m2)at the Determined Maximum Tolerated Dose|Patients Experienced Grade >=3 Toxicity at Dose Level 5 (1,000 mg/m2 IP Pemetrexed)|Progression-fr…	Phase 1	15	Allocation: N/A|Intervention Model: Single Group Assignment|Masking: None (Open Label)|Primary Purpose: Treatment	2007-09-01	2012-01-01	2012-10-01	2008-06-20	2013-07-19	2016-01-01	https://ClinicalTrials.gov/show/NCT00702299	1	1		1
NCT00945139	2007	1	2	Study of Bevacizumab/Doxil in Treatment of Platinum-Resistant/Refractory Ovarian Cancer (CA)	Completed	Drug: Doxil|Drug: Avastin	Progression Free Survival (PFS) by RECIST Criteria|Progression Free Survival (PFS) by GCIC Criteria|Overall Survival|Overall Response Rate (ORR) by RECIST|Clinical Benefit Rate (by RECIST)|Overall Response Rate (ORR) by GCIC Criteria	Phase 2	46	Allocation: N/A|Intervention Model: Single Group Assignment|Masking: None (Open Label)|Primary Purpose: Treatment	2007-03-01	2010-12-01	2011-08-01	2009-07-23	2015-07-07	2015-07-31	https://ClinicalTrials.gov/show/NCT00945139			1		1	1		1						1
NCT02956681	2007	0	0	Statewide Communication to Reach Diverse Low Income Women	Completed	Behavioral: Intervention Group|Behavioral: Delayed Intervention Group	Receipt of Genetic Counseling During Intervention Period|Time to Counseling	Not Applicable	88	Allocation: Randomized|Intervention Model: Parallel Assignment|Masking: None (Open Label)|Primary Purpose: Prevention	2007-10-01	2012-09-01	2013-06-01	2016-11-06	NA	2021-10-04	https://ClinicalTrials.gov/show/NCT02956681																	1
NCT00880360	2007	1	2	A Trial of Intravenous Denileukin Diftitox in Stage III or IV Ovarian Cancer	Completed	Drug: Ontak	Number of Participants Demonstrating Clinical Response|Toxicity	Phase 2	19	Allocation: N/A|Intervention Model: Single Group Assignment|Masking: None (Open Label)|Primary Purpose: Treatment	2007-02-01	2010-04-01	2010-04-01	2009-04-13	2012-10-19	2018-03-27	https://ClinicalTrials.gov/show/NCT00880360
NCT00381888	2007	1	2	Fondaparinux in Preventing Blood Clots in Patients Undergoing Surgery for Gynecologic Cancer	Completed	Drug: fondaparinux sodium	Number of Patients With Venous Thromboembolism at Week 4|Number of Patients Who Achieved Thromboembolism Prophylaxis at Week 4.	Phase 2	44	Allocation: N/A|Intervention Model: Single Group Assignment|Masking: None (Open Label)|Primary Purpose: Treatment	2007-01-01	2009-01-01	2009-01-01	2006-09-28	2010-01-27	2017-12-28	https://ClinicalTrials.gov/show/NCT00381888
NCT00623831	2007	1	1	A Phase 1 Study of Mixed Bacteria Vaccine (MBV) in Patients With Tumors Expressing NY-ESO-1 Antigen	Completed	Biological: Mixed bacterial vaccine	Number of Participants With Treatment-emergent Adverse Events (TEAEs)|Number of Participants With Pyrogenicity at Each Dose Level Tested in the Intrasubject Dose Escalation Performed Over a Dose Range of 250 to 547,000 EU|Number of Participants With Serum NY-ESO-1-specific Immune Responses|Number of Participants With Best Overall Tumor Response	Phase 1	17	Allocation: Non-Randomized|Intervention Model: Single Group Assignment|Masking: None (Open Label)|Primary Purpose: Treatment	2007-05-01	2012-05-01	2013-05-01	2008-02-26	2017-01-09	2017-01-09	https://ClinicalTrials.gov/show/NCT00623831
NCT00538850	2007	1	3	Fentanyl Sublingual Spray in Treating Patients With Breakthrough Cancer Pain	Completed	Drug: Fentanyl sublingual spray|Drug: Placebo	Summed Pain Intensity Differences (SPID) at 30 Minutes After Dosing (SPID30)|Summed Pain Intensity Differences (SPID) at 5, 10, 15, 45, and 60 Minutes After Dosing|Total Pain Relief (TOTPAR) at 5, 10, 15, 30, 45, and 60 Minutes After Dosing|Global Evaluation of the Study Medication at 30 and 60 Minutes After Dosing	Phase 3	130	Intervention Model: Crossover Assignment|Masking: Triple (Participant, Investigator, Outcomes Assessor)|Primary Purpose: Treatment	2007-10-01	2010-02-01	2010-10-01	2007-10-03	2014-03-05	2014-03-05	https://ClinicalTrials.gov/show/NCT00538850
NCT00445887	2008	1	2	Levonorgestrel in Preventing Ovarian Cancer in Patients at High Risk for Ovarian Cancer	Completed	Other: Laboratory Biomarker Analysis|Drug: Levonorgestrel|Other: Placebo	Median Proportion Cells That Are Apoptotic in Epithelial Ovarian Tissue|Number of Participants With Adverse Events According to Grade as Determined by NCI CTCAE v.3.0|Proportion of Proliferation as Measured by Ki-67|Patients With High Expression of Transforming Growth Factor-beta 1	Phase 2	60	Allocation: Randomized|Intervention Model: Parallel Assignment|Masking: Double (Participant, Investigator)|Primary Purpose: Prevention	2008-03-10	2013-12-11	NA	2007-03-09	2018-01-11	2019-11-19	https://ClinicalTrials.gov/show/NCT00445887															1
NCT00484432	2008	0	2	Study of NGR-hTNF in Combination With Doxorubicin in Patients Affected by Advanced or Metastatic Ovarian Cancer	Completed	Drug: NGR-hTNF|Drug: doxorubicin	Antitumor activity defined as response rate|Progression Free Survival (PFS)|Overall survival (OS)|CA125 (U/mL) measurement|Safety according to NCI-CTCAE criteria (version 3)	Phase 2	37	Allocation: N/A|Intervention Model: Single Group Assignment|Masking: None (Open Label)|Primary Purpose: Treatment	2008-11-01	2016-06-01	2016-06-01	2007-06-08	NA	2018-09-27	https://ClinicalTrials.gov/show/NCT00484432			1		1
NCT00492778	2008	0	2	Radiation Therapy With or Without Cisplatin in Treating Patients With Recurrent Endometrial Cancer	Active, not recruiting	Radiation: 3-Dimensional Conformal Radiation Therapy|Drug: Cisplatin|Radiation: Intensity-Modulated Radiation Therapy|Radiation: Internal Radiation Therapy	Duration of progression-free survival|Duration of overall survival|Prognostic significance of tumor size, tumor location (vaginal only versus all others) and histology|Incidence of adverse effects	Phase 2	164	Allocation: Randomized|Intervention Model: Parallel Assignment|Masking: None (Open Label)|Primary Purpose: Treatment	2008-02-25	2022-07-01	NA	2007-06-27	NA	2021-10-06	https://ClinicalTrials.gov/show/NCT00492778	1
NCT00569673	2008	1	2	Docetaxel, Trabectedin, and G-CSF or Pegfilgrastim in Treating Patients With Recurrent or Persistent Ovarian Epithelial Cancer, Primary Peritoneal Cavity Cancer, or Fallopian Tube Cancer	Completed	Biological: filgrastim|Biological: pegfilgrastim|Drug: docetaxel|Drug: trabectedin	Objective Tumor Response|Number of Participants With Adverse Effects (Grade 3 or Higher) as Assessed by Common Terminology Criteria for Adverse Events (CTCAE) Version 3.0|Duration of Progression-free Survival and Overall Survival	Phase 2	71	Masking: None (Open Label)|Primary Purpose: Treatment	2008-03-01	2012-01-01	NA	2007-12-07	2014-06-26	2018-07-18	https://ClinicalTrials.gov/show/NCT00569673	1	1
NCT00607607	2008	0	2	A Phase 2 Study of Oral MKC-1 in Patients With Ovarian or Endometrial Cancer	Completed	Drug: MKC-1	Tumor response rate (based on tumor measurements according to the RECIST criteria) or CA-125|Time to progression|Adverse events spontaneously declared by the patients or noted during physical examination and laboratory tests.	Phase 2	44	Allocation: Non-Randomized|Intervention Model: Parallel Assignment|Masking: None (Open Label)|Primary Purpose: Treatment	2008-01-01	2011-06-01	2012-01-01	2008-02-06	NA	2012-01-20	https://ClinicalTrials.gov/show/NCT00607607		1
NCT00609505	2008	0	0	Telemedicine vs. Face-to-Face Cancer Genetic Counseling	Completed	Other: Telemedicine|Other: Face-to-Face	Patient satisfaction|Cost-effectiveness	Not Applicable	130	Allocation: Randomized|Intervention Model: Parallel Assignment|Masking: None (Open Label)|Primary Purpose: Health Services Research	2008-08-01	2011-03-01	2011-04-01	2008-02-07	NA	2012-02-22	https://ClinicalTrials.gov/show/NCT00609505																						1
NCT00610714	2008	1	2	AZD0530 Phase II Study in Patients With Advanced Ovarian Cancer	Completed	Drug: AZD0530|Drug: Carboplatin|Drug: Paclitaxel	Objective Response Rate as Evaluated by Response Evaluation Criteria In Solid Tumors ( RECIST)|Progression-free Survival (PFS) as Evaluated by RECIST|Overall Survival (Number of Deaths)	Phase 2	211	Allocation: Randomized|Intervention Model: Parallel Assignment|Masking: Triple (Participant, Care Provider, Investigator)|Primary Purpose: Treatment	2008-04-01	2009-08-01	2012-01-01	2008-02-08	2011-09-20	2012-12-18	https://ClinicalTrials.gov/show/NCT00610714	1	1										1
NCT00616941	2008	1	1	Phase 1 Study of NY-ESO-1 Overlapping Peptides in Epithelial Ovarian, Fallopian Tube, or Primary Peritoneal Cancer	Completed	Biological: NY-ESO-1 OLP4|Biological: NY-ESO-1 OLP4 + Montanide|Biological: NY-ESO-1 OLP4 + Montanide + Poly-ICLC	Overview of Treatment-emergent Adverse Events (TEAEs)|Number of Patients With Detectable Serum Immunoglobulin G (IgG) Antibody Titers Against NY-ESO-1 Up to 16 Weeks Post-Baseline|Number of Patients With Detectable CD8+ and CD4+ T-cell Responses Up to 16 Weeks Post-Baseline|Number of Patients With Delayed-type Hypersensitivity (DTH) Reactions (Induration and Redness) to NY-ESO-1 OLP4 at Screening…	Phase 1	28	Allocation: Non-Randomized|Intervention Model: Sequential Assignment|Masking: None (Open Label)|Primary Purpose: Treatment	2008-03-01	2011-06-01	2011-06-01	2008-02-15	2018-07-27	2018-07-27	https://ClinicalTrials.gov/show/NCT00616941						1
NCT00617773	2008	1	2	Hu3S193 in Treating Women With Ovarian Epithelial, Primary Peritoneal, or Fallopian Tube Cancer	Completed	Biological: hu3S193	Best Overall Response|Number of Participants With Adverse Events and Serious Adverse Events|Number of Participants With Adverse Events Reasonably Related to the Investigational Product (Incidence Greater Than 5%).|Mean Cmax and Cmin of Hu3S193 Relating to the First 4 Doses.|Mean Cmax and Cmin of Hu3S193 Relating to the First 8 Doses	Phase 2	31	Allocation: N/A|Intervention Model: Single Group Assignment|Masking: None (Open Label)|Primary Purpose: Treatment	2008-05-01	2012-06-01	2012-06-01	2008-02-18	2013-11-26	2013-11-26	https://ClinicalTrials.gov/show/NCT00617773						1
NCT00628251	2008	1	2	Dose-finding Study Comparing Efficacy and Safety of a PARP Inhibitor Against Doxil in BRCA+ve Advanced Ovarian Cancer	Completed	Drug: AZD2281|Drug: Liposomal Doxorubicin	Progression Free Survival (PFS)|Objective Response Rate (ORR)|Disease Control Rate|Overall Duration of Response|Best Percentage Change in Tumour Size|Best Percentage Change From Baseline in CA-125 Levels|Confirmed RECIST Response and/or CA-125 Response|Overall Survival (OS)|Best Quality of Life (QoL) Response for Trial Outcome Index (TOI)|Best QoL Response for Total Functional Analysis of Cancer …	Phase 2	97	Allocation: Randomized|Intervention Model: Parallel Assignment|Masking: None (Open Label)|Primary Purpose: Treatment	2008-07-30	2009-09-15	2018-09-19	2008-03-05	2016-06-03	2019-12-05	https://ClinicalTrials.gov/show/NCT00628251			1		1								1
NCT00635596	2008	0	1	Phase I Study of MT110 in Lung Cancer (Adenocarcinoma and Small Cell), Gastric Cancer or Adenocarcinoma of the Gastro-Esophageal Junction, Colorectal Cancer, Breast Cancer, Hormone-Refractory Prostate Cancer, and Ovarian Cancer	Completed	Biological: MT110	Overall frequency and intensity of adverse events (AEs) (clinical symptoms, laboratory abnormalities, serious adverse events [SAEs] and dose-limiting toxicities)|Pharmacokinetics of MT110; T-cell counts, kinetics, and activation status; Serum cytokine concentrations; Immunogenicity; Anti-tumor activity; Other progressive disease (PD) parameters	Phase 1	65	Allocation: N/A|Intervention Model: Single Group Assignment|Masking: None (Open Label)|Primary Purpose: Treatment	2008-03-01	2014-01-01	2015-01-01	2008-03-14	NA	2015-01-13	https://ClinicalTrials.gov/show/NCT00635596						1
NCT00659178	2008	0	1	Combination Study Of SB-485232 (Interleukin 18) And Doxil For Advanced Stage Epithelial Ovarian Cancer	Completed	Drug: SB-485232 (interleukin 18), pegylated liposomal doxorubicin	Safety and tolerability of SB-485232/Doxil combination therapy|Biological activity of SB-485232/Doxil combination therapy|Pharmacokinetic parameters for SB-485232 and Doxil: AUC(0-t), Cmax, and Cmin|Pharmacodynamic biomarker responses|Immunogenicity (anti-SB-485232 and anti-PEG antibodies)|Anti-tumor activity (Radiographic tumor assessments and serum CA-125 levels)	Phase 1	15	Allocation: Non-Randomized|Intervention Model: Single Group Assignment|Masking: None (Open Label)|Primary Purpose: Treatment	2008-06-18	2011-02-18	2011-02-18	2008-04-16	NA	2017-07-21	https://ClinicalTrials.gov/show/NCT00659178			1		1
NCT00660842	2008	0	3	Study Comparing Weekly Versus Every 3 Week Chemotherapy in Patients With Ovarian Cancer	Active, not recruiting	Procedure: carboplatin|Drug: paclitaxel|Drug: carboplatin	quality of life|progression free survival|overall survival|response rate|toxicity|describe the frequency and duration of symptoms in 12 months preceding ovarian cancer diagnosis|describe time intervals of prediagnostic sentinel events (onset of persistent symptoms, first physician visit, diagnosis of ovarian cancer)|describe patients' pathway to diagnosis of ovarian cancer according to modified A…	Phase 3	800	Allocation: Randomized|Intervention Model: Parallel Assignment|Masking: None (Open Label)|Primary Purpose: Treatment	2008-11-01	2021-11-01	2021-11-01	2008-04-17	NA	2021-03-03	https://ClinicalTrials.gov/show/NCT00660842	1	1
NCT00666991	2008	0	1	Pharmacokinetic, Safety and Efficacy Study of Nanoparticle Paclitaxel in Patients With Peritoneal Cancers	Completed	Drug: nanoparticulate paclitaxel	Determine maximum tolerated dose and to assess qualitative and quantitative toxicities|Determine preliminary anti-tumor activity using RECIST criteria|Determine pharmacokinetics of intraperitoneal administration	Phase 1	22	Allocation: Non-Randomized|Intervention Model: Single Group Assignment|Masking: None (Open Label)|Primary Purpose: Treatment	2008-07-01	2013-05-01	2013-05-01	2008-04-25	NA	2014-02-27	https://ClinicalTrials.gov/show/NCT00666991		1
NCT00671788	2008	1	2	A Phase II Evaluation of Dasatinib (Sprycel庐, NSC #732517) in the Treatment of Persistent or Recurrent Epithelial Ovarian, Fallopian Tube, or Primary Peritoneal Carcinoma	Completed	Drug: Dasatinib|Other: Laboratory Biomarker Analysis	Progression-free Survival at 6 Months|Tumor Response|Frequency and Severity of Adverse Events as Assessed by CTCAE v3.0|Progression-free Survival|Overall Survival	Phase 2	35	Allocation: N/A|Intervention Model: Single Group Assignment|Masking: None (Open Label)|Primary Purpose: Treatment	2008-06-01	2010-12-01	NA	2008-05-05	2014-07-18	2016-04-15	https://ClinicalTrials.gov/show/NCT00671788												1
NCT00673335	2008	0	3	Letrozole in Preventing Breast Cancer in Postmenopausal Women With a BRCA1 or BRCA2 Mutation	Active, not recruiting	Drug: letrozole|Drug: Placebo	Survival without contralateral or unilateral invasive breast cancer at 5 years (prior breast cancer)|Survival without invasive breast cancer at 5 years|Invasive cancer-free survival at 10 years|Breast cancer in situ-free survival at 5 and 10 years|Relapse-free (local or metastatic disease) survival in patients with history of breast cancer at 5 and 10 years|Second cancer-free survival at 5 and 10…	Phase 3	170	Allocation: Randomized|Intervention Model: Parallel Assignment|Masking: Quadruple (Participant, Care Provider, Investigator, Outcomes Assessor)|Primary Purpose: Prevention	2008-05-01	2019-06-01	2023-08-01	2008-05-07	NA	2022-07-08	https://ClinicalTrials.gov/show/NCT00673335															1
NCT00677079	2008	0	2	Single Arm Study of BSI-201 in Patients With BRCA-1 or BRCA-2 Associated Advanced Epithelial Ovarian, Fallopian Tube, or Primary Peritoneal Cancer	Completed	Drug: Iniparib	Best overall response|Objective response rate|Clinical benefit rate|Progression-Free Survival|Overall Survival|Cancer antigen 125 response (participants with elevated CA125)	Phase 2	12	Allocation: N/A|Intervention Model: Single Group Assignment|Masking: None (Open Label)|Primary Purpose: Treatment	2008-06-01	2008-12-01	2008-12-01	2008-05-13	NA	2013-10-01	https://ClinicalTrials.gov/show/NCT00677079													1
NCT00679783	2008	1	2	Phase II Study of AZD2281 in Patients With Known BRCA Mutation Status or Recurrent High Grade Ovarian Cancer or Patients With Known BRCA Mutation Status/ Triple Neg Breast Cancer	Completed	Drug: AZD2281	Objective Response Rate (ORR) Evaluated According to Response Evaluation Criteria In Solid Tumors (RECIST) Guidelines|Disease Control Rate (DCR)|Duration of Response|Best Percentage Change From Baseline in Tumour Size|CA-125 Levels (Ovarian Cancer Patients Only)|Progression Free Survival (PFS)	Phase 2	99	Allocation: Non-Randomized|Intervention Model: Parallel Assignment|Masking: None (Open Label)|Primary Purpose: Treatment	2008-07-08	2010-03-26	2022-07-20	2008-05-19	2011-08-12	2022-08-02	https://ClinicalTrials.gov/show/NCT00679783													1
NCT00685256	2008	0	3	Standard Genetic Counseling With or Without a Decision Guide in Improving Communication Between Mothers Undergoing BRCA1/2 Testing and Their Minor-Age Children	Completed	Other: counseling intervention|Other: educational intervention|Other: survey administration|Behavioral: psychosocial assessment and care|Behavioral: supportive care	Self-reported outcomes at 1-and 6-months|Decision conflict, as assessed by the Decisional Conflict Scale|Parents' decision satisfaction with their communication decision, as assessed by the Satisfaction With Decision Scale|Decision quality|Disclosure of genetic testing results by parents|Child-rearing alliance between parents, as measured by the Parenting Alliance Measure at baseline, after learn…	Phase 3	245	Allocation: Randomized|Intervention Model: Single Group Assignment|Masking: None (Open Label)|Primary Purpose: Other	2008-03-01	2013-02-01	2015-12-01	2008-05-28	NA	2017-05-17	https://ClinicalTrials.gov/show/NCT00685256																	1					1
NCT00692900	2008	0	1	Safety Study Involving Oxaliplatin With Docetaxel for Recurrent Ovarian,Primary Peritoneal, and Fallopian Tube Cancer	Completed	Drug: intravenous docetaxel with intraperitoneal oxaliplatin|Drug: intravenous oxaliplatin with intraperitoneal docetaxel	To determine the safest and maximum tolerated dose regimen for IV oxaliplatin with intraperitoneal docetaxel and IV oxaliplatin with intraperitoneal docetaxel in patients with recurrent ovarian, primary peritoneal, or fallopian tube cancer.|To assess quality of life	Phase 1	25	Allocation: Non-Randomized|Intervention Model: Parallel Assignment|Masking: None (Open Label)|Primary Purpose: Treatment	2008-12-01	2013-06-01	2013-10-01	2008-06-06	NA	2020-03-12	https://ClinicalTrials.gov/show/NCT00692900	1	1
NCT00698451	2008	1	2	A Study of Carboplatin and DOXIL Plus Bevacizumab in Patients With Platinum Sensitive Recurrent Ovarian, Fallopian Tube and Primary Peritoneal Cancers	Completed	Drug: doxorubicin HCL liposome; bevacizumab; carboplatin	The Primary Efficacy End Point is the Number of Patients With an Objective Response.|The Secondary Efficacy Endpoints is Duration of Objective Response.	Phase 2	54	Allocation: Non-Randomized|Intervention Model: Single Group Assignment|Masking: None (Open Label)|Primary Purpose: Treatment	2008-08-01	2010-10-01	2010-10-01	2008-06-17	2013-07-12	2013-09-06	https://ClinicalTrials.gov/show/NCT00698451	1		1		1	1		1						1
NCT00712218	2008	0	0	Lymphadenectomy In Ovarian Neoplasms	Completed	Procedure: No Lymphadenectomy (LNE)|Procedure: Lymphadenectomy (LNE)	Overall Survival|- Progression-free survival (PFS) - Quality of life (QoL) as measured by EORTC QLQ-C30, OV28 - number of resected lymph nodes	Not Applicable	640	Allocation: Randomized|Intervention Model: Parallel Assignment|Masking: None (Open Label)|Primary Purpose: Treatment	2008-12-01	2017-12-01	2017-12-01	2008-07-09	NA	2020-03-04	https://ClinicalTrials.gov/show/NCT00712218																			1
NCT00716976	2008	1	3	Sodium Thiosulfate in Preventing Hearing Loss in Young Patients Receiving Cisplatin for Newly Diagnosed Germ Cell Tumor, Hepatoblastoma, Medulloblastoma, Neuroblastoma, Osteosarcoma, or Other Malignancy	Completed	Drug: sodium thiosulfate|Procedure: examination	Incidence of Hearing Loss|Change in Hearing Thresholds For Key Frequencies at 500 hz|Change in Hearing Thresholds For Key Frequencies at 1000 hz|Change in Hearing Thresholds For Key Frequencies at 2000 hz|Change in Hearing Thresholds For Key Frequencies at 4000 hz|Change in Hearing Thresholds For Key Frequencies at 8000 hz|Event-Free Survival (EFS)|Overall Survival (OS)|Hearing Loss Among Patient…	Phase 3	131	Allocation: Randomized|Intervention Model: Parallel Assignment|Masking: None (Open Label)|Primary Purpose: Supportive Care	2008-06-23	2015-04-09	2021-06-30	2008-07-16	2017-06-01	2021-07-06	https://ClinicalTrials.gov/show/NCT00716976	1
NCT00721162	2008	1	2	Study of Ramucirumab in Ovarian Cancer	Completed	Biological: Ramucirumab	Percentage of Participants With Progression-Free Survival at 6 Months (PFS-6)|Objective Response Rate (ORR): Percentage of Participants With Complete Response (CR) and Partial Response (PR)|Progression-Free Survival (PFS)|Overall Survival at 1 Year (OS-1)|Overall Survival (OS)|Summary Listing of Participants Reporting Drug-Related Treatment-Emergent Adverse Events	Phase 2	60	Allocation: N/A|Intervention Model: Single Group Assignment|Masking: None (Open Label)|Primary Purpose: Treatment	2008-08-01	2012-05-01	2015-08-01	2008-07-23	2014-06-18	2019-09-26	https://ClinicalTrials.gov/show/NCT00721162								1
NCT00721890	2008	0	2	Green Tea Intake for the Maintenance of Complete Remission in Women With Advanced Ovarian Carcinoma	Completed	Dietary Supplement: Double-Brewed Green Tea	time to relapse|toxicity	Phase 2	16	Allocation: Non-Randomized|Intervention Model: Single Group Assignment|Masking: None (Open Label)	2008-06-01	2013-06-01	2013-06-01	2008-07-25	NA	2013-10-24	https://ClinicalTrials.gov/show/NCT00721890																				1
NCT00722592	2008	0	2	Platinum Resistant Ovarian Cancer Evaluation of Doxil and Vintafolide (MK-8109, EC145) Combination Therapy (8109-009, EC-FV-04)	Completed	Drug: Vintafolide|Drug: pegylated liposomal doxorubicin (PLD)|Other: EC20	Progression-free survival based on investigator assessment using RECIST and clinical findings|Compare overall survival of subjects between the two treatment arms|Evaluate the safety and tolerability of EC145 in combination with PLD|Compare objective response rate (ORR) and duration of response of EC145 in combination with PLD, versus PLD alone, based on investigator assessment when analyzed using…	Phase 2	162	Allocation: Randomized|Intervention Model: Parallel Assignment|Masking: None (Open Label)|Primary Purpose: Treatment	2008-09-01	2010-09-01	2012-12-01	2008-07-25	NA	2015-01-07	https://ClinicalTrials.gov/show/NCT00722592			1		1
NCT00744718	2008	0	2	Bevacizumab and Carboplatin for Patients With Ovarian Cancer	Completed	Drug: Bevacizumab|Drug: Carboplatin	Progression free survival|Overall survival|Response rate|Response duration	Phase 2	73	Intervention Model: Factorial Assignment|Masking: None (Open Label)|Primary Purpose: Treatment	2008-08-01	2015-08-01	2015-12-01	2008-09-01	NA	2016-11-16	https://ClinicalTrials.gov/show/NCT00744718	1					1		1						1
NCT00746018	2008	1	0	Thermal Spread Into the Interstitial Portion of the Fallopian Tubes Using the Ligasure Device at Time of Hysterectomy	Completed	Device: LigaSure vessel sealing system	To Determine if the LigaSure Device, Which we Routinely Used for Removal of Tubes and Ovaries, is Effective at Destroying All Tubal Cells Comprising the Fallopian Tube Including Those Cells Within the Cornua of the Uterus.	Not Applicable	39	Allocation: N/A|Intervention Model: Single Group Assignment|Masking: None (Open Label)|Primary Purpose: Treatment	2008-08-01	2017-07-01	2017-07-01	2008-09-03	2018-01-30	2018-04-11	https://ClinicalTrials.gov/show/NCT00746018																		1
NCT00748657	2008	1	2	Bevacizumab in Treating Patients With Recurrent Sex Cord-Stromal Tumors of the Ovary	Completed	Biological: Bevacizumab|Other: Laboratory Biomarker Analysis	Tumor Response|Progression-free Survival|Overall Survival|Number of Participants With Episodes and Grade of Adverse Events as Assessed by Common Terminology for Adverse Events Version 3.0	Phase 2	36	Allocation: N/A|Intervention Model: Single Group Assignment|Masking: None (Open Label)|Primary Purpose: Treatment	2008-09-22	2013-01-31	2013-01-31	2008-09-08	2015-06-10	2019-07-23	https://ClinicalTrials.gov/show/NCT00748657						1		1						1
NCT00749502	2008	0	1	A Study of MK4827 in Participants With Advanced Solid Tumors or Hematologic Malignancies (MK-4827-001 AM8)	Completed	Drug: MK-4827	Number of participants with dose limiting toxicities (DLTs)|Percent inhibition of peripheral blood mononuclear cell PARP enzyme activity (Part A, B, and C)	Phase 1	113	Allocation: Non-Randomized|Intervention Model: Single Group Assignment|Masking: None (Open Label)|Primary Purpose: Treatment	2008-09-01	2011-09-01	2013-06-01	2008-09-09	NA	2013-07-25	https://ClinicalTrials.gov/show/NCT00749502													1
NCT00750386	2008	0	2	Paclitaxel and Carboplatin Combination as 1st Line Treatment in Ovarian Carcinomas	Completed	Drug: Paclitaxel|Drug: Carboplatin	Determine the maximum tolerated dose and the response rate|Toxicity profile|Time to tumor progression	Phase 1|Phase 2	50	Allocation: Non-Randomized|Intervention Model: Single Group Assignment|Masking: None (Open Label)|Primary Purpose: Treatment	2008-01-01	2011-03-01	2011-03-01	2008-09-10	NA	2011-05-23	https://ClinicalTrials.gov/show/NCT00750386	1	1
NCT00751205	2008	0	2	Prevention of Sagopilone-induced Neurotoxicity With Acetyl-L-Carnitine (ALC)	Completed	Drug: Sagopilone 16 mg/m^2 i.v., Acetyl-L-Carnitine (ALC) 1000 mg tid, HRPC only: Prednisone or Prednisolone 5 mg bid|Drug: Sagopilone 16 mg/m^2 i.v. and placebo 1000 mg tid, HRPC only: Prednisone or Prednisolone 5 mg bid	Overall incidence of peripheral neuropathy (any grade) during at most 6 cycles of Sagopilone treatment, based on the Adverse Events.|Efficacy of ALC: incidence of neuropathy of grade 3 or 4, time to onset of neuropathy, duration of neuropathy.|Efficacy of ALC: Percentage of discontinuations due to neuropathy.|Safety of Sagopilone in combination with ALC.|Efficacy of Sagopilone: 'best overall resp…	Phase 2	150	Allocation: Randomized|Intervention Model: Parallel Assignment|Masking: Triple (Participant, Investigator, Outcomes Assessor)|Primary Purpose: Treatment	2008-08-01	2010-02-01	2010-08-01	2008-09-11	NA	2014-10-28	https://ClinicalTrials.gov/show/NCT00751205		1				1									1
NCT00753545	2008	1	2	Assessment of Efficacy of AZD2281 in Platinum Sensitive Relapsed Serous Ovarian Cancer	Active, not recruiting	Drug: AZD2281|Drug: matching placebo	Progression Free Survival (PFS) (According to Response Evaluation Criteria in Solid Tumours [RECIST])|Overall Survival (OS)|Objective Response Rate (ORR) (According to RECIST)|Disease Control Rate|Duration of Response|Percentage Change From Baseline in Tumour Size at Week 24|Best Percentage Change in Cancer Antigen 125 (CA-125) Levels|Best Objective Response|RECIST and CA-125 Response Separately …	Phase 2	265	Allocation: Randomized|Intervention Model: Parallel Assignment|Masking: Quadruple (Participant, Care Provider, Investigator, Outcomes Assessor)|Primary Purpose: Treatment	2008-08-28	2010-06-30	2022-12-30	2008-09-16	2013-03-11	2022-06-30	https://ClinicalTrials.gov/show/NCT00753545													1
NCT00756847	2008	0	1	Safety Study of XL147 (SAR245408), in Combination With Paclitaxel and Carboplatin in Adults With Solid Tumors	Completed	Drug: XL147 (SAR245408),|Drug: paclitaxel|Drug: carboplatin	To evaluate the safety, tolerability, and MTD of XL147 administered in combination with paclitaxel (at doses up to 175 mg/m2) and carboplatin in subjects with advanced solid tumors|To evaluate the safety, tolerability, and MTD of XL147 administered in combination with paclitaxel (at doses up to 225 mg/m2) and carboplatin in subjects with NSCLC|To investigate the relationship between selected biom…	Phase 1	52	Allocation: N/A|Intervention Model: Single Group Assignment|Masking: None (Open Label)|Primary Purpose: Treatment	2008-09-01	2012-05-01	2012-10-01	2008-09-22	NA	2013-04-10	https://ClinicalTrials.gov/show/NCT00756847	1	1
NCT00765973	2008	0	1	Topotecan Liposomes Injection for Small Cell Lung Cancer (SCLC), Ovarian Cancer and Other Advanced Solid Tumors	Completed	Drug: Topotecan Liposomes Injection (TLI)	Evaluate the safety, tolerability and maximum tolerated dose of 2 different dosing schedules of TLI administered intravenously|Assess the pharmacokinetic profile of TLI	Phase 1	14	Allocation: Non-Randomized|Intervention Model: Parallel Assignment|Masking: None (Open Label)|Primary Purpose: Treatment	2008-11-10	2010-06-30	2010-06-30	2008-10-03	NA	2020-11-13	https://ClinicalTrials.gov/show/NCT00765973			1
NCT00768144	2008	1	2	Sunitinib in Recurrent and Refractory Ovarian, Fallopian Tube and Peritoneal Carcinoma	Completed	Drug: Sunitinib	Overall Response Rate|16-Week Progression-Free Survival|Progression-Free Survival	Phase 2	36	Allocation: N/A|Intervention Model: Single Group Assignment|Masking: None (Open Label)|Primary Purpose: Treatment	2008-09-01	2012-05-01	2013-02-01	2008-10-07	2014-12-02	2018-08-24	https://ClinicalTrials.gov/show/NCT00768144								1						1
NCT00771810	2008	1	2	Study of Drug to Reduce Thrombocytopenia in Patients Receiving Chemo for Ovarian, Fallopian Tube or Peritoneal Cancer	Completed	Drug: TXA127|Drug: Placebo	Chemotherapy Cycles During Which the Platelet Count Measures Below 50,000/mm3|Subjects With Platelet Counts Below 50,000/mm3|Treatment Cycles With Platelets Counts Below 25,000/mm3|Chemotherapy Dose Intensity and Dose Density|Lymphopenia as Determined by Lymphocyte Count|Neutropenia|Anemia|Mucositis|Alopecia|Rescue Treatment for Hematopoiesis and Mucositis	Phase 2	34	Allocation: Randomized|Intervention Model: Parallel Assignment|Masking: Quadruple (Participant, Care Provider, Investigator, Outcomes Assessor)|Primary Purpose: Supportive Care	2008-10-01	2011-12-01	2011-12-01	2008-10-13	2013-06-07	2017-11-13	https://ClinicalTrials.gov/show/NCT00771810				1
NCT00782145	2008	0	3	A Web-Based Stem Cell Transplant Support System or Standard Care in Young Patients Undergoing Stem Cell Transplant and Their Families	Completed	Other: educational intervention|Other: informational intervention|Other: internet-based intervention|Other: questionnaire administration|Other: study of socioeconomic and demographic variables|Other: survey administration|Procedure: psychosocial assessment and care|Procedure: quality-of-life assessment|Procedure: standard follow-up care	Effect of the Hematopoietic Stem Cell Transplantation Comprehensive Health Enhancement Support System (HSCT-CHESS) on health-related quality of life of the accompanying parent at study entry, day 45 and 3, 6, 9, and 12 months|Effect of HSCT-CHESS on family functioning as reported by the accompanying parent at study entry, 6, and 9 months|Effect of HSCT-CHESS on accompanying parent's knowledge and…	Phase 3	198	Allocation: Randomized|Intervention Model: Parallel Assignment|Primary Purpose: Supportive Care	2008-06-01	2011-06-01	2011-06-01	2008-10-31	NA	2011-07-13	https://ClinicalTrials.gov/show/NCT00782145																			1			1
NCT00786838	2008	1	2	A Study to Assess the Potential Effects of a Single-Dose Administration of Trabectedin on the QT Intervals of the Electrocardiogram	Completed	Drug: Trabectedin|Drug: Placebo	The Difference in the Change From Baseline (Predose on Day 1) in QTc Intervals Trabectedin Relative to Placebo at 24 Hour Post Dose by Fridericia Correction|The Difference in the Change From Baseline (Predose on Day 1) in QTc Intervals Trabectedin Relative to Placebo at 24 Hour Post Dose by Bazett's Correction|Maximum Plasma Concentration of Trabectedin (Cmax)|Time Taken to Acheive Maximum Plasma…	Phase 2	76	Allocation: N/A|Intervention Model: Single Group Assignment|Masking: Single (Participant)|Primary Purpose: Treatment	2008-10-01	2009-12-01	2009-12-01	2008-11-06	2014-01-23	2014-04-11	https://ClinicalTrials.gov/show/NCT00786838	1
NCT00791778	2008	1	2	Comparison of Nexavar/Placebo as Maintenance Therapy for Patients With Advanced Ovarian or Primary Peritoneal Cancer	Completed	Drug: Sorafenib (Nexavar, BAY43-9006)|Drug: Placebo	Progression-free Survival (PFS), Based on Radiological or Pathologic Assessment|Time to First Pathologic CA-125 (Cancer-associated Tumor Marker) Serum Level|Overall Survival (OS)	Phase 2	246	Allocation: Randomized|Intervention Model: Parallel Assignment|Masking: Double (Participant, Investigator)|Primary Purpose: Treatment	2008-11-01	2011-07-01	2012-12-01	2008-11-17	2012-11-30	2015-09-28	https://ClinicalTrials.gov/show/NCT00791778		1						1
NCT00799110	2008	0	2	Vaccination of Patients With Ovarian Cancer With Dendritic Cell/Tumor Fusions With Granulocyte Macrophage Colony-stimulating Factor (GM-CSF) and Imiquimod	Active, not recruiting	Drug: GM-CSF|Biological: Dendritic Cell/Tumor Fusion Vaccine|Drug: imiquimod	To determine if cellular immunity is induced by serial vaccination with DC/tumor fusion cells, when given with GM-CSF alone, or the combination of GM-CSF and imiquimod in this patient population.|To assess toxicity associated with vaccination with DC/tumor fusion when given with GM-CSF and imiquimod.|To assess clinical response to vaccination with DC/tumor fusion when given with GM-CSF and imiqui…	Phase 2	23	Allocation: Randomized|Intervention Model: Parallel Assignment|Masking: None (Open Label)|Primary Purpose: Treatment	2008-08-01	2022-12-01	2023-07-01	2008-11-27	NA	2022-01-26	https://ClinicalTrials.gov/show/NCT00799110						1									1
NCT00801320	2008	0	0	Primary Tumor Harvest for the Purpose of Possible Use in a Future Clinical Trial in Patients With Ovarian, Fallopian Tube or Primary Peritoneal Cancer	Completed	Procedure: Tumor collection	To collect patient tumor samples that could possibly be used in a subsequent clinical vaccine trial (DF/HCC protocol 07-380).|To gain experience in appropriate clinical processing of tumor samples and determining cell yield.|Based on feasibility of collection of blood samples of subjects, quantification of T cell subsets, regulatory T cells, activated memory effector cells, and DC phenotype at pr…	Not Applicable	100	Allocation: Non-Randomized|Intervention Model: Single Group Assignment|Masking: None (Open Label)|Primary Purpose: Other	2008-09-01	2020-08-01	2020-08-01	2008-12-03	NA	2020-09-10	https://ClinicalTrials.gov/show/NCT00801320															1
NCT00803569	2008	1	1	Vaccine Therapy in Stage II, III, or IV Epithelial Ovarian, Fallopian Tube, or Primary Peritoneal Cancers	Completed	Biological: ALVAC(2)-NY-ESO-1(M)/TRICOM vaccine|Biological: Sargramostim	Number of Patients With Treatment-emergent Adverse Events|Number of Patients With Best Overall Tumor Response|Median Progression-free Survival (PFS)|Median Cancer Antigen 25 (CA-125) Values on Study|Number of Patients With NY-ESO-1 and LAGE-1 Antigen Positivity	Phase 1	13	Allocation: N/A|Intervention Model: Single Group Assignment|Masking: None (Open Label)|Primary Purpose: Treatment	2008-11-14	2011-01-24	2011-01-24	2008-12-05	2019-02-15	2019-02-15	https://ClinicalTrials.gov/show/NCT00803569						1
NCT00806156	2008	1	2	Study to Evaluate the Safety and Efficacy of NKTR-102 in Patients With Metastatic or Locally Advanced Ovarian Cancer	Completed	Drug: NKTR-102 q14d|Drug: NKTR-102 q21d	Primary: Objective Response Rate (ORR) by Response Evaluation Criteria in Solid Tumors (RECIST): Primary Efficacy Population|Secondary: Best Overall Response by Gynecologic Cancer Intergroup (GCIG) Criteria: MITT Population|Secondary: Best Overall Response by GCIG Criteria: Primary Efficacy Population|Secondary: Best Overall Response by GCIG Criteria: Platinum-Refractory Population|Secondary: Bes…	Phase 2	178	Allocation: Randomized|Intervention Model: Parallel Assignment|Masking: None (Open Label)|Primary Purpose: Treatment	2008-10-01	2012-10-01	2013-01-01	2008-12-10	2021-06-14	2021-07-12	https://ClinicalTrials.gov/show/NCT00806156			1
NCT00815945	2008	0	2	Multicenter Trial With PegLiposomal Doxorubicin and Carboplatin Combination Chemotherapy in Gynecological Sarcomas and Mixed Epithelial-Mesenchymal Tumors	Completed	Drug: PegLiposomal Doxorubicin|Drug: Carboplatin	Anticancer activity in terms of progression-free survival time (PFS)|Tolerability, i.e. type, frequency, severity and duration of adverse reactions (CTCAE,Version 3.0)|Anticancer activity in patients with measurable or evaluable disease in terms of response rates (CR, PR, SD, PD) according to RECIST criteria|Overall survival|Correlation of tumor marker CA-125 with imaging methods	Phase 2	41	Allocation: N/A|Intervention Model: Single Group Assignment|Masking: None (Open Label)|Primary Purpose: Treatment	2008-06-01	2011-11-01	2012-01-01	2008-12-31	NA	2017-02-14	https://ClinicalTrials.gov/show/NCT00815945	1		1		1
NCT00831636	2008	0	2	A Phase I/II Study of CP-4055 in Patients With Platinum Resistant Ovarian Cancer	Completed	Drug: CP-4055	Phase I: Determine recommended dose for phase II studies of CP-4055 when given five consecutive days twice in a 4 week schedule, D1-5 and D8(+2)-12(+2) q4w|Phase II: Determine the antitumour activity of CP-4055|Determine pharmacokinetic (PK) parameters|Explore the time to progression (TTP)|Investigate the duration of tumour response|Determine the nature and degree of toxicity of CP-4055 in this p…	Phase 1|Phase 2	28	Allocation: N/A|Intervention Model: Single Group Assignment|Masking: None (Open Label)|Primary Purpose: Treatment	2008-04-01	2009-11-01	2010-04-01	2009-01-29	NA	2013-09-13	https://ClinicalTrials.gov/show/NCT00831636				1
NCT00844506	2008	0	2	p53 Synthetic Long Peptides Vaccine With Cyclophosphamide for Ovarian Cancer	Completed	Drug: P53-SLP vaccine|Drug: Cyclophosphamide	Clinical responses to the p53 synthetic long peptide vaccine preceded by cyclophosphamide will be assessed by measurement of serum CA-125 levels and CT-scan.|Immunogenicity will be evaluated by assessing induction and frequency of p53-specific T cells by proliferation and IFN-纬 ELISPOT.|Safety of the vaccine preceded by cyclophosphamide will be assessed by monitoring the incidence and severity of…	Phase 2	19	Allocation: N/A|Intervention Model: Single Group Assignment|Masking: None (Open Label)|Primary Purpose: Treatment	2008-10-01	2009-07-01	2009-07-01	2009-02-16	NA	2011-02-25	https://ClinicalTrials.gov/show/NCT00844506	1
NCT00846612	2008	0	1	Pharmacokinetic Study of Avastin and Doxil in Ovarian Cancer	Completed	Drug: Doxil|Drug: Bevacizumab (Avastin)	change in peak plasma concentration of Doxil without and with Avastin	Phase 1	15	Allocation: N/A|Intervention Model: Single Group Assignment|Masking: None (Open Label)|Primary Purpose: Treatment	2008-01-01	2010-09-01	2012-06-01	2009-02-19	NA	2019-09-30	https://ClinicalTrials.gov/show/NCT00846612			1		1	1		1						1
NCT00868192	2008	1	2	Trial of Pemetrexed and Bevacizumab for Recurrent Ovarian Primary Peritoneal Carcinoma	Completed	Drug: Pemetrexed|Drug: Bevacizumab	Progression-free Survival (PFS)|Distribution of Progression-free Survival (PFS)|Distribution of Overall Survival (OS)|Toxicity Associated With Bevacizumab and Pemetrexed|Frequency of Clinical Response|Gene Expression as Assessed by Illumina cDNA Mediated Annealing, Selection, Extension and Ligation (DASL) Microarray From Paraffin-embedded Tumor Specimens With Response to Pemetrexed and Bevacizuma…	Phase 2	38	Allocation: N/A|Intervention Model: Single Group Assignment|Masking: None (Open Label)|Primary Purpose: Treatment	2008-05-01	2012-12-01	2012-12-01	2009-03-24	2014-10-20	2014-10-20	https://ClinicalTrials.gov/show/NCT00868192				1		1		1						1
NCT00877253	2008	0	1	Determine MTD, Evaluate Efficacy and Safety of Genexol庐-PM Plus Carboplatin With Advanced Ovarian Cancer	Completed	Drug: Genexol-PM 220mg/銕? Carboplatin 5AUC|Drug: Genexol-PM 260mg/銕? Carboplatin 5AUC|Drug: Genexol-PM 300mg/銕? Carboplatin 5AUC	Determine the MTD and recommended phase II dose of the combination therapy with Genexol-PM and Carboplatin in subjects with advanced ovarian cancer.|Objective Response Rate (Complete Response (CR) + Partial Response (PR))|Time to Tumor Progression|Overall Survival|Safety profiles	Phase 1	18	Allocation: Randomized|Intervention Model: Single Group Assignment|Masking: None (Open Label)|Primary Purpose: Treatment	2008-05-01	2009-06-01	2009-06-01	2009-04-07	NA	2012-06-12	https://ClinicalTrials.gov/show/NCT00877253	1
NCT00900679	2008	0	0	Effects of a Teaching Intervention With an Advanced Practice Nurse on Quality of Life and Psychosocial and Symptom Distress in Patients With Ovarian Cancer	Completed	Behavioral: telephone-based intervention|Other: counseling intervention|Other: educational intervention|Other: medical chart review|Other: questionnaire administration|Procedure: psychosocial assessment and care|Procedure: quality-of-life assessment	Quality of life, psychological distress, symptom control, geriatric assessment outcome, and resource use at 3 months|Quality of life, psychological distress, symptom control, geriatric assessment outcome, and resource use at 6 months	Not Applicable	110	NA	2008-07-01	2010-02-01	2010-02-01	2009-05-13	NA	2010-08-11	https://ClinicalTrials.gov/show/NCT00900679																	1		1			1
NCT01001910	2008	1	2	Pemetrexed and Carboplatin in Treating Patients With Recurrent Ovarian, Primary Peritoneal, or Fallopian Tube Cancer	Completed	Drug: Carboplatin|Other: Laboratory Biomarker Analysis|Drug: Pemetrexed Disodium	Overall Objective Response Rate (ORR) Based on Response Evaluation Criteria in Solid Tumors and by Rustin's Criteria (RECIST)|Incidence of Toxicities|Overall Survival (OS)|Progression-free Interval	Phase 2	22	Allocation: N/A|Intervention Model: Single Group Assignment|Masking: None (Open Label)|Primary Purpose: Treatment	2008-07-01	2015-01-01	2015-02-01	2009-10-27	2021-10-20	2021-10-20	https://ClinicalTrials.gov/show/NCT01001910	1			1
NCT01068483	2008	0	1	Safety of BKM120 Monotherapy in Advanced Solid Tumor Patients	Completed	Drug: BKM120	Maximum Tolerated Dose (MTD) of BKM120|Safety and tolerability of BKM120|Pharmacokinetics of BKM120|Changes in tumor metabolic activity|Pharmacodynamics of BKM120|Clinical tumor response in patients with tumors that show PI3K pathway activation	Phase 1	107	Allocation: N/A|Intervention Model: Single Group Assignment|Masking: None (Open Label)|Primary Purpose: Treatment	2008-11-01	2011-09-01	2012-08-01	2010-02-15	NA	2020-12-08	https://ClinicalTrials.gov/show/NCT01068483										1
NCT01213771	2008	0	0	Health and Coping Prior to Ovarian Cancer Surgery	Completed	Procedure: Preoperative preparation 2010	SF 36	Not Applicable	279	Allocation: Non-Randomized|Intervention Model: Parallel Assignment|Masking: None (Open Label)|Primary Purpose: Supportive Care	2008-09-01	2011-06-01	2011-06-01	2010-10-04	NA	2011-06-16	https://ClinicalTrials.gov/show/NCT01213771																			1
NCT01445418	2008	0	1	AZD2281 Plus Carboplatin to Treat Breast and Ovarian Cancer	Completed	Drug: AZ2281 + Carboplatin	Safety/Toxicity|Assess clinical activity of the combination; Determine biochemical changes in the poly(ADP-ribose) polymerase (PARP) and H2AX activity in mononuclear cells and in tumor in response to treatment	Phase 1	103	Allocation: Non-Randomized|Intervention Model: Parallel Assignment|Masking: None (Open Label)|Primary Purpose: Treatment	2008-05-12	2014-09-02	2019-10-18	2011-10-03	NA	2019-10-22	https://ClinicalTrials.gov/show/NCT01445418	1												1
NCT01481701	2008	0	2	A Trial Evaluating Efficacy and Safety of Oxaliplatin With 5-Fluorouracil in Patients With Recurrent Ovarian Carcinoma	Completed	Drug: Oxaliplatin|Drug: oxaliplatin	Objective response rate	Phase 2	90	Allocation: N/A|Intervention Model: Single Group Assignment|Masking: None (Open Label)|Primary Purpose: Treatment	2008-10-01	2014-05-01	2014-05-01	2011-11-29	NA	2014-10-15	https://ClinicalTrials.gov/show/NCT01481701	1			1
NCT01851109	2008	0	0	Prevention of Ovarian Cancer in Women Participating in Mammography	Completed	Behavioral: genetic counseling	Compare rates of risk-reducing salpingo-oophorectomy in each of the study arms|Cancer related distress|Health-related quality of life	Not Applicable	458	Allocation: Randomized|Intervention Model: Parallel Assignment|Masking: Single (Investigator)|Primary Purpose: Prevention	2008-07-01	2013-05-01	2015-12-01	2013-05-10	NA	2016-01-28	https://ClinicalTrials.gov/show/NCT01851109																	1
NCT03055143	2008	0	1	Study of Doxorubicin in Patients With Metastatic Breast Cancer/Advanced Ovarian Cancer	Completed	Drug: SPARC-08-038|Drug: Ref-08-038	Maximum measured plasma concentration|The area under the plasma concentration versus time curve from time 0 to infinity	Phase 1	29	Allocation: Randomized|Intervention Model: Crossover Assignment|Primary Purpose: Treatment	2008-09-03	2009-11-28	2009-11-28	2017-02-16	NA	2021-07-23	https://ClinicalTrials.gov/show/NCT03055143			1		1
NCT00740116	2008	1	4	Tranexamic Acid in Surgery of Advanced Ovarian Cancer	Completed	Drug: Tranexamic acid|Drug: 0.9% NaCl solution	Perioperative Bleeding Volume|Number of Patients Receiving Blood Transfusions|Number of Units of Red Blood Cells (RBC) Transfused|Median Number of Transfused Units of Red Blood Cells (RBC)|Number of Patients With Clinically or Radiologically Verified Thromboembolic Events Within 5 Weeks Postoperatively	Phase 4	100	Allocation: Randomized|Intervention Model: Parallel Assignment|Masking: Quadruple (Participant, Care Provider, Investigator, Outcomes Assessor)|Primary Purpose: Treatment	2008-03-01	2012-06-01	2012-06-01	2008-08-22	2022-03-15	2022-03-15	https://ClinicalTrials.gov/show/NCT00740116
NCT00739661	2008	1	2	A Study of Vismodegib (GDC-0449, Hedgehog Pathway Inhibitor) As Maintenance Therapy in Patients With Ovarian Cancer in a Second or Third Complete Remission	Completed	Drug: Vismodegib 150 mg|Drug: Placebo to vismodegib	Progression-free Survival (PFS)|Progression-free Survival (PFS) in Patients With Versus Without Hedgehog Antigen Tumor Expression|Overall Survival	Phase 2	104	Allocation: Randomized|Intervention Model: Parallel Assignment|Masking: Double (Participant, Investigator)|Primary Purpose: Treatment	2008-12-01	2010-11-01	2010-11-01	2008-08-22	2012-04-26	2017-06-08	https://ClinicalTrials.gov/show/NCT00739661
NCT00816764	2008	0	1	A Phase 1 Study of the Safety and Pharmacokinetics of AGS-8M4 in Subjects With Advanced Ovarian Cancer	Completed	Biological: AGS-8M4	Incidence of adverse events|Assessment of PK variables|Incidence of anti-AGS-8M4 antibody formation|Changes in tumor status per RECIST|Changes in CA-125 levels	Phase 1	18	Allocation: Non-Randomized|Intervention Model: Single Group Assignment|Masking: None (Open Label)|Primary Purpose: Treatment	2008-10-01	2010-06-01	2010-06-01	2009-01-05	NA	2013-02-27	https://ClinicalTrials.gov/show/NCT00816764
NCT00593580	2008	0	2	Bone Health in Gynecologic Cancers-does FOSAVANCE Help?	Completed	Drug: placebo|Drug: alendronate/cholecalciferol	Bone mineral density	Phase 2	60	Allocation: Randomized|Intervention Model: Parallel Assignment|Masking: Single (Participant)|Primary Purpose: Prevention	2008-02-01	2011-06-01	2011-06-01	2008-01-15	NA	2011-06-29	https://ClinicalTrials.gov/show/NCT00593580
NCT00602277	2008	0	1	Viral Therapy in Treating Patients With Ovarian Epithelial Cancer, Primary Peritoneal Cancer, or Fallopian Tube Cancer That Did Not Respond to Platinum Chemotherapy	Completed	Other: Laboratory Biomarker Analysis|Biological: Wild-type Reovirus	Maximum tolerable dose of intraperitoneal (IP) wild-type reovirus when administered with fixed dose IV wild-type reovirus (phase I)|Objective response (partial response and complete response)|Association of Ras oncogene and molecular markers with objective response	Phase 1	70	Allocation: N/A|Intervention Model: Single Group Assignment|Masking: None (Open Label)|Primary Purpose: Treatment	2008-04-01	2016-08-01	2016-08-01	2008-01-28	NA	2016-08-08	https://ClinicalTrials.gov/show/NCT00602277
NCT00795769	2008	1	2	Ondansetron in Preventing Nausea and Vomiting in Patients Undergoing Stem Cell Transplant	Completed	Drug: ondansetron|Other: survey administration|Procedure: management of therapy complications	Reduction in Rates of Nausea or Vomiting After Ondansetron (Compared to FHCRC Historical Rates)	Phase 2	49	Allocation: N/A|Intervention Model: Single Group Assignment|Masking: None (Open Label)|Primary Purpose: Supportive Care	2008-08-08	2009-06-09	2009-06-10	2008-11-21	2017-05-23	2017-05-23	https://ClinicalTrials.gov/show/NCT00795769
NCT00686465	2009	0	0	Positron Emission Tomography/Computed Tomography (PET/CT) for the Diagnosis of Recurrent Cancer: a Feasibility Study	Completed	Other: PET/CT scan	The number of patients recruited in 18 months and the clinical characteristics of patients who are enrolled in the study|The proportion of patients in whom the diagnosis of recurrent cancer is confirmed (as determined by either histology or clinical follow-up at the 3 month visit)	Not Applicable	101	Allocation: N/A|Intervention Model: Single Group Assignment|Masking: None (Open Label)|Primary Purpose: Treatment	2009-03-01	2011-11-01	2012-07-01	2008-05-29	NA	2013-02-18	https://ClinicalTrials.gov/show/NCT00686465																						1
NCT00719212	2009	1	2	Study of AMG 479 as Second Line Therapy in Patients With Recurrent Platinum-sensitive Ovarian Cancer	Completed	Biological: AMG 479	Objective Response Rate (ORR) Investigator Assessment: % of Patients in the Group Who Achieve a Complete Response(CR) or Partial Response(PR) According to RECIST Criteria and GCIG CA125 Response Criteria. - Assessments of the Response by the Investigators|Objective Response Rate (ORR) Independent Radiology Committee % of Patients in the Group Who Achieve a Complete or Partial Response According t…	Phase 2	61	Allocation: N/A|Intervention Model: Single Group Assignment|Masking: None (Open Label)|Primary Purpose: Treatment	2009-01-01	2013-05-01	2013-05-01	2008-07-21	2015-12-01	2016-01-11	https://ClinicalTrials.gov/show/NCT00719212															1
NCT00770536	2009	0	1	AMG386 Comb w. Either Pegylated Liposomal Doxorubicin or Topotecan Subjects w. Advanced Recurrent Epithelial Ovarian CR	Completed	Drug: A1: AMG 386 10 mg/kg + Liposomal doxorubicin|Drug: A3: AMG 386 15mg/kg + Liposomal doxorubicin|Drug: B1: AMG 386 10 mg/kg + Topotecan|Drug: B3: AMG 386 15mg/kg + Topotecan	The primary objective is to identify the incidence of adverse events and clinical laboratory abnormalities defined as dose limiting toxicity in subjects treated with AMG 386 + pegylated liposomal doxorubicin (cohort A) and with AMG 386 + topotecan|To evaluate the treatment effect as measured by: objective response rate (ORR), duration of response (DOR), PFS, change in tumor burden, CA 125 Respons…	Phase 1	103	Allocation: Non-Randomized|Intervention Model: Parallel Assignment|Masking: None (Open Label)|Primary Purpose: Treatment	2009-01-01	2012-01-01	2015-06-01	2008-10-10	NA	2015-09-29	https://ClinicalTrials.gov/show/NCT00770536			1		1									1
NCT00814086	2009	0	1	Cisplatin and Paclitaxel in Treating Patients With Stage IIB, Stage IIC, Stage III, or Stage IV Ovarian Epithelial Cancer, Fallopian Tube Cancer, or Primary Peritoneal Cavity Cancer	Completed	Drug: Paclitaxel|Drug: Cisplatin	Number of patients who have at least 1 dose-limiting toxicity or delay in therapy for more than 2 weeks|Grade of toxicity as assessed by Common Terminology Criteria for Adverse Events version 3.0 (CTCAE v3.0)|Adverse events related to the catheter or the surgical placement of the catheter|Objective tumor response (partial or complete) assessed by Response Evaluation Criteria for Solid Tumors (REC…	Phase 1	23	Allocation: N/A|Intervention Model: Single Group Assignment|Masking: None (Open Label)|Primary Purpose: Treatment	2009-02-01	2011-07-01	NA	2008-12-23	NA	2014-12-31	https://ClinicalTrials.gov/show/NCT00814086	1	1
NCT00825201	2009	0	1	Intraperitoneal Paclitaxel Albumin-Stabilized Nanoparticle Formulation in Treating Patients With Advanced Cancer of the Peritoneal Cavity	Completed	Drug: paclitaxel albumin-stabilized nanoparticle formulation|Other: liquid chromatography|Other: mass spectrometry|Other: pharmacological study|Other: laboratory biomarker analysis	Dose-limiting toxicities as assessed by Common Terminology Criteria for Adverse Events (CTCAE) version 3.0 and maximum-tolerated dose|Response according to Response Evaluation Criteria in Solid Tumors (RECIST)	Phase 1	27	Allocation: N/A|Intervention Model: Single Group Assignment|Masking: None (Open Label)|Primary Purpose: Treatment	2009-01-01	2018-01-16	2018-01-16	2009-01-19	NA	2018-01-19	https://ClinicalTrials.gov/show/NCT00825201		1
NCT00841191	2009	0	2	A Safety, Efficacy and Pharmacokinetic Study of Siltuximab (CNTO 328) in Participants With Solid Tumors	Completed	Drug: CNTO 328; Anti-interleukin-6 monoclonal antibody	Percentage of Participants With Clinical Benefit Response (CBR)|Percentage of Participants With Overall Response|Number of Participants With Tumor Marker Response|Percentage of Participants With Hemoglobin (Hb) Response|Progression Free Survival (PFS)|Overall Survival (OS)|European Organization for Research and Treatment of Cancer Quality of Life Questionnaire (EORTC QLQ-C30) Score|Change From Ba…	Phase 1|Phase 2	84	Allocation: Non-Randomized|Intervention Model: Parallel Assignment|Masking: None (Open Label)|Primary Purpose: Treatment	2009-03-01	2011-04-01	2011-04-01	2009-02-11	NA	2014-05-14	https://ClinicalTrials.gov/show/NCT00841191						1
NCT00842452	2009	0	1	Topotecan in Treating Patients With Gynecologic Cancer That Cannot Be Removed by Surgery	Completed	Drug: topotecan hydrochloride|Other: pharmacological study	Maximum tolerated dose (MTD)|Safety and tolerability|Plasma concentration of topotecan hydrochloride when administered at the MTD|Response	Phase 1	26	Allocation: N/A|Intervention Model: Single Group Assignment|Masking: None (Open Label)|Primary Purpose: Treatment	2009-02-01	2011-04-01	2011-04-01	2009-02-12	NA	2013-04-05	https://ClinicalTrials.gov/show/NCT00842452			1
NCT00849667	2009	0	3	Efficacy and Safety of MORAb-003 in Subjects With Platinum-sensitive Ovarian Cancer in First Relapse	Completed	Drug: MORAb-003 (farletuzumab)|Drug: 0.9% Saline	Progression-free survival using by RECIST|Overall Survival, CA-125 PFS, GCIG PFS, Length of first versus second remission, Tumor Response,Serologic Response (CA-125), Quality of Life, Resource utilization and PK DDI substudy.	Phase 3	1100	Allocation: Randomized|Intervention Model: Parallel Assignment|Masking: Quadruple (Participant, Care Provider, Investigator, Outcomes Assessor)|Primary Purpose: Treatment	2009-04-01	2012-12-01	2013-04-01	2009-02-24	NA	2015-07-20	https://ClinicalTrials.gov/show/NCT00849667	1	1
NCT00850772	2009	0	3	Early Post-Operative Enteral Feeding in Patients With Advanced Epithelial Ovarian Cancer	Completed	Dietary Supplement: Early post-operative enteral feeding	Cost outcomes as represented by length of stay and cost effectiveness of enteral feeding / Quality of life|length of stay|Need for inotropic medications and intravenous treatment requirements|Nutritional status 6 weeks after surgery|Treatment related adverse events|Delay and dose reductions of chemotherapy / quality of life during chemotherapy	Phase 3	109	Allocation: Randomized|Intervention Model: Parallel Assignment|Masking: None (Open Label)|Primary Purpose: Supportive Care	2009-01-01	2013-08-01	2013-08-01	2009-02-25	NA	2014-06-12	https://ClinicalTrials.gov/show/NCT00850772																				1
NCT00853307	2009	1	2	MLN8237 for Treatment of Participants With Ovarian, Fallopian Tube, or Peritoneal Carcinoma	Completed	Drug: Alisertib	Combined Best Overall Response Rate Based on Investigator Assessment|Progression Free Survival (PFS)|Duration Of Response (DOR)|Time To Progression (TTP)|Clinical Benefit Rate|Number of Participants With Treatment-Emergent Adverse Events and Serious Adverse Events|Number of Participants With Abnormal Vital Signs Reported as Treatment-Emergent Adverse Events|Number of Participants With Abnormal La…	Phase 2	31	Allocation: N/A|Intervention Model: Single Group Assignment|Masking: None (Open Label)|Primary Purpose: Treatment	2009-03-23	2009-11-23	2011-01-27	2009-03-02	2018-03-27	2022-04-08	https://ClinicalTrials.gov/show/NCT00853307													1
NCT00856180	2009	1	2	Sequential Angiogenic Blockade for the Treatment of Recurrent Mullerian Malignancies	Completed	Drug: Bevacizumab|Drug: Cyclophosphamide	Therapy Completion Rate|Grade 3-5 Gastrointestinal Perforation|Clinical Benefit Response Rate|Progression-Free Survival (PFS)|Overall Survival (OS)	Phase 2	20	Allocation: N/A|Intervention Model: Single Group Assignment|Masking: None (Open Label)|Primary Purpose: Treatment	2009-02-01	2010-04-01	2014-01-01	2009-03-05	2016-05-17	2018-09-10	https://ClinicalTrials.gov/show/NCT00856180	1					1		1						1
NCT00856791	2009	1	2	Effect of 2-h Infusion of ON 01910.Na in Ovarian Cancer Patients	Completed	Drug: ON 01910.Na	Progression Free Survival|Number of Adverse Events	Phase 2	1	Allocation: N/A|Intervention Model: Single Group Assignment|Masking: None (Open Label)|Primary Purpose: Treatment	2009-03-01	2011-07-01	2011-07-01	2009-03-06	2013-01-08	2017-07-21	https://ClinicalTrials.gov/show/NCT00856791	1											1
NCT00861120	2009	0	2	Panitumumab and Pegylated Liposomal Doxorubicin for Platinum-Resistant Epithelial Ovarian Cancer With KRAS Wild-type	Completed	Drug: Pegylated liposomal doxorubicin|Drug: Panitumumab	Response rate|Progression Free Survival|Overall survival|Toxicity	Phase 2	33	Allocation: Non-Randomized|Intervention Model: Factorial Assignment|Masking: None (Open Label)|Primary Purpose: Treatment	2009-04-01	2011-08-01	2012-08-01	2009-03-13	NA	2012-10-26	https://ClinicalTrials.gov/show/NCT00861120			1		1	1			1
NCT00866697	2009	1	3	Efficacy and Safety of Pazopanib Monotherapy After First Line Chemotherapy in Ovarian, Fallopian Tube, or Primary Peritoneal Cancer	Completed	Drug: Pazopanib|Drug: Placebo	Investigator-assessed Progression-free Survival (PFS)|Overall Survival - Median|Overall Survival: Number of Participants Experiencing Death|Progression-free Survival Per Gynecologic Cancer Intergroup (GCIG) Criteria|3-year Progression-free Survival|Change From Baseline in the European Organization for the Research and Treatment of Cancer (EORTC) QLQ-C30 Global Health Status Score on Day 1 of Week…	Phase 3	940	Allocation: Randomized|Masking: Double (Participant, Investigator)|Primary Purpose: Treatment	2009-05-26	2012-07-08	2017-08-24	2009-03-20	2013-12-19	2021-02-16	https://ClinicalTrials.gov/show/NCT00866697								1				1
NCT00867503	2009	1	2	Open Trial of Bendamustine Hydrochloride in Women With Advanced Ovarian Cancer	Completed	Drug: Bendamustine HCL	Progression Free Survival in Patients With Platinum and Taxane Refractory Ovarian Cancer, Fallopian Tube Cancer and Primary Peritoneal Cancer With Bendamustine Treatment.|Overall Survival in Patients With Platinum and Taxane Refractory Ovarian Cancer, Fallopian Tube Cancer and Primary Peritoneal Cancer With Bendamustine Treatment.|Toxicities of Patients Treated With Bendamustine.	Phase 2	10	Allocation: N/A|Intervention Model: Single Group Assignment|Masking: None (Open Label)|Primary Purpose: Treatment	2009-02-01	2012-01-01	2013-04-01	2009-03-23	2012-11-29	2018-07-24	https://ClinicalTrials.gov/show/NCT00867503	1
NCT00889382	2009	0	2	A Study Evaluating Intermittent and Continuous OSI-906 and Weekly Paclitaxel in Patients With Recurrent Epithelial Ovarian Cancer (and Other Solid Tumors)	Completed	Drug: OSI-906|Drug: Paclitaxel	Determine Maximum Tolerated Dose (MTD) and Recommended Phase 2 Dose (RP2D)|Progression Free Survival (PFS)|Objective Response Rate (ORR)|Cancer Antigen 125 (CA125) Response Rate|Duration of Response (DOR)|Duration of CA-125 Response (CA-125 DOR)|Overall Survival (OS)|Safety assessed via physician exam, vital signs, clinical laboratory tests, electrocardiograms (ECG), and adverse events	Phase 1|Phase 2	152	Allocation: Randomized|Intervention Model: Parallel Assignment|Masking: None (Open Label)|Primary Purpose: Treatment	2009-08-05	2014-08-01	2014-08-25	2009-04-28	NA	2019-11-19	https://ClinicalTrials.gov/show/NCT00889382		1
NCT00892736	2009	0	1	Veliparib in Treating Patients With Malignant Solid Tumors That Do Not Respond to Previous Therapy	Completed	Other: Laboratory Biomarker Analysis|Other: Pharmacological Study|Drug: Veliparib	MTD, DLT, recommended phase II dose of chronically dosed single-agent veliparib in patients with either a refractory BRCA 1/2- mutated solid cancer; platinum- refractory ovarian, fallopian tube, or primary peritoneal cancer; or basal-like breast cancer|Incidence of toxicities as assessed by National Cancer Institute Common Terminology Criteria for Adverse Events version 4.0|Response (complete res…	Phase 1	98	Allocation: N/A|Intervention Model: Single Group Assignment|Masking: None (Open Label)|Primary Purpose: Treatment	2009-04-20	2017-05-19	2017-05-19	2009-05-04	NA	2018-06-29	https://ClinicalTrials.gov/show/NCT00892736													1
NCT00913835	2009	1	2	A Study of Liposomal Doxorubicin With or Without Olaratumab (IMC-3G3) in Platinum-Refractory or Resistant Advanced Ovarian Cancer	Completed	Biological: Olaratumab|Drug: liposomal doxorubicin	Progression-Free Survival (PFS)|Overall Survival (OS)|Percentage of Participants With Complete Response (CR) or Partial Response (PR) [Objective Response Rate (ORR)]|Median Duration of Response|Number of Participants With Adverse Events (AEs) and Who Died|Percentage of Participants With Anti-Olaratumab Antibodies|PFS of Participants Who Received Olaratumab After Liposomal Doxorubicin Monotherapy …	Phase 2	125	Allocation: Randomized|Intervention Model: Parallel Assignment|Masking: None (Open Label)|Primary Purpose: Treatment	2009-06-01	2011-10-01	2014-02-01	2009-06-04	2017-04-14	2019-09-26	https://ClinicalTrials.gov/show/NCT00913835			1		1							1
NCT00928642	2009	1	2	Gleevec and Gemzar in Patients With Epithelial Ovarian Cancer	Completed	Drug: imatinib mesylate by mouth|Drug: Gemcitabine Intravenous	The Cystostatic, Anti-tumor Activity of the Combination of Gleevec and Gemzar Via Progression-free Survival for at Least Six Months in Patients With Recurrent or Persistent Epithelial Ovarian or Primary Peritoneal Carcinoma.|To Determine the Safety and Tolerability Via Frequency and Severity of Adverse Effect of Combination Gleevec and Gemzar in This Cohort of Patients as Assessed Byt Common Toxi…	Phase 2	8	Allocation: Non-Randomized|Intervention Model: Single Group Assignment|Masking: None (Open Label)|Primary Purpose: Treatment	2009-06-01	2010-11-01	2010-11-01	2009-06-26	2014-10-21	2014-10-21	https://ClinicalTrials.gov/show/NCT00928642				1								1
NCT00937560	2009	1	2	A Study of First Line Treatment With Avastin (Bevacizumab) in Combination With Carboplatin and Weekly Paclitaxel in Patients With Ovarian Cancer	Completed	Drug: Bevacizumab|Drug: Paclitaxel|Drug: Carboplatin	Progression-free Survival|Percentage of Participants With an Objective Response|Duration of Response|Overall Survival at 1 Year and 2 Years|Biological Progression-free Interval	Phase 2	190	Allocation: N/A|Intervention Model: Single Group Assignment|Masking: None (Open Label)|Primary Purpose: Treatment	2009-06-25	2012-07-31	2013-07-01	2009-07-13	2015-02-24	2017-11-06	https://ClinicalTrials.gov/show/NCT00937560	1	1				1		1						1
NCT00940225	2009	0	2	Study of Cabozantinib (XL184) in Adults With Advanced Malignancies	Completed	Drug: XL184|Drug: Placebo	To evaluate the efficacy of XL184 in subjects with advanced solid tumors|Safety and tolerability of XL184 in subjects with advanced solid tumors|To correlate the pathway dysfunction of disease-related genes or proteins such as MET and downstream signaling molecules with clinical outcome|To further characterize the pharmacokinetic (PK) and pharmacodynamic parameters of XL184	Phase 2	730	Allocation: Randomized|Intervention Model: Parallel Assignment|Masking: Quadruple (Participant, Care Provider, Investigator, Outcomes Assessor)|Primary Purpose: Treatment	2009-08-01	2013-05-01	2014-06-01	2009-07-15	NA	2015-02-19	https://ClinicalTrials.gov/show/NCT00940225								1				1
NCT00945191	2009	1	2	Combination Chemotherapy With CS-1008 to Treat Ovarian Cancer	Completed	Drug: CS-1008|Drug: Paclitaxel|Drug: Carboplatin	Best Overall Response and Objective Response Rate Following Treatment With CS-1008 in Combination With Chemotherapy (Paclitaxel/Carboplatin) in Locally Advanced or Metastatic Ovarian Cancer|Change From Baseline in the Sum of Longest Diameters of Target Lesions Following Treatment With CS-1008 in Combination With Chemotherapy (Paclitaxel/Carboplatin) in Locally Advanced or Metastatic Ovarian Cance…	Phase 2	24	Allocation: N/A|Intervention Model: Single Group Assignment|Masking: None (Open Label)|Primary Purpose: Treatment	2009-10-06	2011-08-23	2011-08-23	2009-07-24	2020-11-18	2021-04-08	https://ClinicalTrials.gov/show/NCT00945191	1	1
NCT00948961	2009	0	2	A Study of CDX-1401 in Patients With Malignancies Known to Express NY-ESO-1	Completed	Biological: CDX-1401 in combination with Resiquimod and/or Poly-ICLC|Biological: CDX-1401|Biological: Resiquimod|Biological: poly-ICLC	Occurrence of adverse events (side effects)|Objective response rate (CR/PR), disease control rate (CR/PR/SD) and time to progression, based on disease-appropriate response criteria.	Phase 1|Phase 2	70	Allocation: N/A|Intervention Model: Single Group Assignment|Masking: None (Open Label)|Primary Purpose: Treatment	2009-09-01	2012-06-01	2014-02-01	2009-07-30	NA	2016-06-27	https://ClinicalTrials.gov/show/NCT00948961						1
NCT00951496	2009	1	3	Bevacizumab and Intravenous or Intraperitoneal Chemotherapy in Treating Patients With Stage II-III Ovarian Epithelial Cancer, Fallopian Tube Cancer, or Primary Peritoneal Cancer	Completed	Biological: Bevacizumab|Drug: Carboplatin|Drug: Cisplatin|Other: Laboratory Biomarker Analysis|Drug: Paclitaxel|Other: Quality-of-Life Assessment	Median Progression-free Survival|Patients With Adverse Events by Treatment Group, as Defined by NCI CTCAE (Common Terminology Criteria for Adverse Events Version 3.0) Version 3.0|Overall Survival|Patient Reported Quality of Life (QOL)|Patient Reported Neurotoxicity (Ntx)|Patient Reported Fatigue|Patient Reported Nausea	Phase 3	1560	Allocation: Randomized|Intervention Model: Parallel Assignment|Masking: None (Open Label)|Primary Purpose: Treatment	2009-08-11	2016-01-11	2016-01-11	2009-08-04	2018-05-18	2021-05-04	0	1	1				1		1						1
NCT00954174	2009	1	3	Paclitaxel and Carboplatin or Ifosfamide in Treating Patients With Newly Diagnosed, Persistent or Recurrent Uterine, Ovarian, Fallopian Tube, or Peritoneal Cavity Cancer	Active, not recruiting	Drug: Carboplatin|Drug: Ifosfamide|Drug: Paclitaxel|Other: Quality-of-Life Assessment	Overall Survival|Duration of Progression-free Survival|Incidence of Adverse Events as Assessed by CTCAE Version 3.0|Patient-Reported Quality of Life (QOL) - Baseline|Patient Reported Quality of Life (QOL) - Post Baseline|Patient Reported Peripheral Neuropathy Symptoms - Baseline|Patient-reported Peripheral Neuropathy Symptoms - Post Baseline	Phase 3	637	Allocation: Randomized|Intervention Model: Parallel Assignment|Masking: None (Open Label)|Primary Purpose: Treatment	2009-08-17	2019-03-30	NA	2009-08-07	2020-08-10	2021-09-30	0	1	1
NCT00957905	2009	1	2	Alvocidib and Oxaliplatin With or Without Fluorouracil and Leucovorin Calcium in Treating Patients With Relapsed or Refractory Germ Cell Tumors	Completed	Drug: Alvocidib Hydrochloride|Drug: Fluorouracil|Drug: Leucovorin Calcium|Drug: Oxaliplatin	Objective Response Rate	Phase 2	36	Allocation: Non-Randomized|Intervention Model: Parallel Assignment|Masking: None (Open Label)|Primary Purpose: Treatment	2009-06-01	2014-08-01	2014-08-01	2009-08-13	2017-03-10	2017-03-10	https://ClinicalTrials.gov/show/NCT00957905	1			1								1
NCT00959582	2009	0	1	Positron Emission Tomography/Computed Tomography (PET/CT) in Relapsed Ovarian Cancer (MK-0000-143)	Completed	Procedure: Comparator: 18-F-FDG PET/CT and Volumetric CT	Proportion of patients with metabolic non-response assessed by FDG-PET standardized uptake value (SUV) 3 weeks and 6 weeks after starting platinum-based therapy|Progression free proportion	Phase 1	42	Allocation: Non-Randomized|Intervention Model: Single Group Assignment|Masking: None (Open Label)|Primary Purpose: Diagnostic	2009-09-01	2011-10-01	2011-10-01	2009-08-14	NA	2015-01-22	https://ClinicalTrials.gov/show/NCT00959582	1
NCT00959647	2009	1	2	A Study of Vismodegib (GDC-0449) in Patients Treated With Vismodegib in a Previous Genentech-sponsored Phase I or II Cancer Study	Completed	Drug: Vismodegib|Drug: FOLFOX|Drug: FOLFIRI|Drug: Bevacizumab	Percentage of Participants Who Experienced at Least 1 Adverse Event|Percentage of Participants Who Discontinued Treatment Due to an Adverse Event|Incidence and Severity of All Adverse Events and Serious Adverse Events|Incidence of Adverse Events Leading to GDC-0449 Discontinuation	Phase 2	19	Allocation: N/A|Intervention Model: Single Group Assignment|Masking: None (Open Label)|Primary Purpose: Treatment	2009-09-01	2014-01-01	2014-01-01	2009-08-14	2015-01-07	2015-01-07	https://ClinicalTrials.gov/show/NCT00959647	1		1	1		1		1						1
NCT00967577	2009	0	1	177Lu-J591 Antibody in Patients With Nonprostate Metastatic Solid Tumors	Completed	Drug: 177Lu-J591	Change in tumor perfusion as based on Dynamic Contrast Enhanced (DCE)-MRI study|Change in tumor perfusion based on changes in cellularity as assessed using Diffusion-weighted imaging (DWI)|Changes in response rate using Response evaluation criteria in solid tumors (RECIST) Criteria|Change in the number of subjects who achieve Progression Free Survival	Phase 1	20	Allocation: N/A|Intervention Model: Single Group Assignment|Masking: None (Open Label)|Primary Purpose: Treatment	2009-07-01	2018-06-01	2021-12-31	2009-08-28	NA	2022-02-02	https://ClinicalTrials.gov/show/NCT00967577																					1
NCT00976911	2009	1	3	AURELIA: A Study of Avastin (Bevacizumab) Added to Chemotherapy in Patients With Platinum-resistant Ovarian Cancer	Completed	Drug: Bevacizumab|Drug: liposomal doxorubicin|Drug: paclitaxel|Drug: topotecan	Percentage of Participants With Disease Progression or Death (Data Cutoff 14 November 2011)|Progression Free Survival (PFS; Data Cutoff 14 November 2011)|Percentage of Participants With Best Overall Confirmed Objective Response of Complete Response (CR) or Partial Response (PR) Per Modified RECIST (Data Cutoff 14 November 2011)|Duration of Objective Response (Data Cutoff 14 November 2011)|Percent…	Phase 3	361	Allocation: Randomized|Intervention Model: Parallel Assignment|Masking: None (Open Label)|Primary Purpose: Treatment	2009-10-29	2014-07-09	2014-07-09	2009-09-15	2015-02-25	2022-06-21	https://ClinicalTrials.gov/show/NCT00976911		1	1		1	1		1						1
NCT00989131	2009	0	3	Study of Paclitaxel in Patients With Ovarian Cancer	Completed	Drug: Paclical庐|Drug: Taxol庐	Progression free survival (PFS).|Change in Area under the curve of CA 125|Incidence and severity of hypersensitivity reactions|Nadir and time to nadir of CA 125 during and after treatment|T陆 of CA 125|Safety and tolerability|Response rate using CA 125|Overall survival	Phase 3	789	Allocation: Randomized|Intervention Model: Parallel Assignment|Masking: None (Open Label)|Primary Purpose: Treatment	2009-02-01	2013-10-01	2013-10-01	2009-10-02	NA	2014-02-04	https://ClinicalTrials.gov/show/NCT00989131	1	1
NCT00989651	2009	0	1	Carboplatin, Paclitaxel, Bevacizumab, and Veliparib in Treating Patients With Newly Diagnosed Stage II-IV Ovarian Epithelial, Fallopian Tube, or Primary Peritoneal Cancer	Completed	Biological: Bevacizumab|Drug: Carboplatin|Drug: Cisplatin|Other: Laboratory Biomarker Analysis|Drug: Paclitaxel|Drug: Veliparib	Incidence of dose-limiting toxicities (DLTs) occurring in the first or second course of treatment (dose-escalation phase)|Incidence of DLTs occurring in the first 4 courses of treatment (feasibility phase)|Objective tumor response (complete and partial response) as assessed by the Response Evaluation Criteria in Solid Tumors (RECIST)|Progression-free survival|Incidence of toxicity, graded accordi…	Phase 1	431	Allocation: Non-Randomized|Intervention Model: Parallel Assignment|Masking: None (Open Label)|Primary Purpose: Treatment	2009-10-28	2016-09-02	2020-04-10	2009-10-05	NA	2021-10-20	https://ClinicalTrials.gov/show/NCT00989651	1	1				1							1	1
NCT00993616	2009	1	2	Belinostat and Carboplatin in Treating Patients With Recurrent or Persistent Ovarian Epithelial Cancer, Fallopian Tube Cancer, or Primary Peritoneal Cancer That Did Not Respond to Carboplatin or Cisplatin	Completed	Drug: belinostat|Drug: carboplatin	Objective Response by Response Evaluation Criteria in Solid Tumors (RECIST) Criteria (Version 1.1)|Frequency and Severity of Observed Adverse Effects Graded According to NCI CTCAE Version 3.0|Progression Free Survival at 6 Months	Phase 2	29	Allocation: N/A|Intervention Model: Single Group Assignment|Masking: None (Open Label)|Primary Purpose: Treatment	2009-12-01	2012-07-01	2012-07-29	2009-10-12	2014-01-21	2019-07-23	https://ClinicalTrials.gov/show/NCT00993616	1															1
NCT00993655	2009	1	2	Intraperitoneal vs Intravenous Chemotherapy Following Neoadjuvant Chemotherapy in Ovarian Cancer	Completed	Drug: carboplatin|Drug: cisplatin|Drug: paclitaxel	9-month Progression Rate Post-randomization|Progression Free Survival|Overall Survival	Phase 2	275	Allocation: Randomized|Intervention Model: Parallel Assignment|Masking: None (Open Label)|Primary Purpose: Treatment	2009-09-11	2016-03-10	2016-07-11	2009-10-12	2017-08-10	2020-04-08	https://ClinicalTrials.gov/show/NCT00993655	1	1
NCT01004380	2009	0	1	Safety Study of Farletuzumab, Carboplatin and Pegylated Liposomal Doxorubicin (PLD) to Treat Platinum-sensitive Ovarian Cancer	Completed	Drug: Farletuzumab, Carboplatin, and PLD	To assess the safety of the combination of farletuzumab, carboplatin, and PLD in subjects with platinum-sensitive ovarian cancer.|To assess the effect of farletuzumab in combination with carboplatin and PLD on best objective response rate, time to response, and duration of response by RECIST criteria.	Phase 1	15	Allocation: N/A|Intervention Model: Single Group Assignment|Masking: None (Open Label)	2009-11-01	2012-08-01	2012-10-01	2009-10-29	NA	2014-07-17	https://ClinicalTrials.gov/show/NCT01004380	1		1		1
NCT01010126	2009	1	2	Temsirolimus and Bevacizumab in Treating Patients With Advanced Endometrial, Ovarian, Liver, Carcinoid, or Islet Cell Cancer	Completed	Biological: Bevacizumab|Drug: Temsirolimus	Progression Free Survival Rate|Tumor Response Rate|Duration of Response|Incidence of Adverse Events|Overall Survival|Time to Disease Progression|Time to Treatment Failure	Phase 2	252	Allocation: N/A|Intervention Model: Single Group Assignment|Masking: None (Open Label)|Primary Purpose: Treatment	2009-09-08	2017-03-13	2017-03-13	2009-11-09	2019-01-25	2019-01-25	https://ClinicalTrials.gov/show/NCT01010126						1		1		1				1
NCT01012817	2009	0	2	Veliparib and Topotecan Hydrochloride in Treating Patients With Solid Tumors, Relapsed or Refractory Ovarian Cancer, or Primary Peritoneal Cancer	Active, not recruiting	Other: Laboratory Biomarker Analysis|Other: Pharmacogenomic Study|Other: Pharmacological Study|Drug: Topotecan Hydrochloride|Drug: Veliparib	Maximum tolerated dose of topotecan hydrochloride and veliparib, determined according to incidence of dose-limiting toxicity, graded using National Cancer Institute Common Terminology Criteria for Adverse Events version 4.0 (Phase I)|Proportion of tumor responses, defined as complete response or partial response as assessed using Response Evaluation Criteria In Solid Tumors|Overall survival|Progr…	Phase 1|Phase 2	102	Allocation: N/A|Intervention Model: Single Group Assignment|Masking: None (Open Label)|Primary Purpose: Treatment	2009-10-29	2023-08-31	2023-08-31	2009-11-13	NA	2022-09-02	https://ClinicalTrials.gov/show/NCT01012817			1										1
NCT01015118	2009	1	3	LUME-Ovar 1: Nintedanib (BIBF 1120) or Placebo in Combination With Paclitaxel and Carboplatin in First Line Treatment of Ovarian Cancer	Completed	Drug: Placebo|Drug: Paclitaxel|Drug: BIBF 1120|Drug: Carboplatin	PFS Based on Investigator Assessment According to Modified Response Evaluation Criteria in Solid Tumors, Version 1.1 (mRECIST), and Additional Clinical Criteria.|PFS Based on Investigator Assessment According to Modified Response Evaluation Criteria in Solid Tumors, Version 1.1 (mRECIST), and Additional Clinical Criteria (Follow up Analysis).|PFS Based on Investigator Assessment According to mREC…	Phase 3	1366	Allocation: Randomized|Intervention Model: Parallel Assignment|Masking: Double|Primary Purpose: Treatment	2009-11-17	2013-04-01	2016-09-15	2009-11-18	2015-01-15	2017-12-07	https://ClinicalTrials.gov/show/NCT01015118	1	1						1
NCT01033123	2009	0	2	A Single-Arm Study Evaluating Carboplatin/Gemcitabine in Combination With BSI-201 in Patients With Platinum-Sensitive Recurrent Ovarian Cancer	Completed	Drug: BSI-201	To evaluate the objective response rate (ORR) of gemcitabine/carboplatin in combination with BSI-201|To determine the nature and degree of toxicity of gemcitabine/carboplatin in combination with BSI-201|To evaluate progression-free survival (PFS) of gemcitabine/carboplatin in combination with BSI-201	Phase 2	41	Allocation: N/A|Intervention Model: Single Group Assignment|Masking: None (Open Label)|Primary Purpose: Treatment	2009-12-01	2012-02-01	2012-02-01	2009-12-16	NA	2016-03-17	https://ClinicalTrials.gov/show/NCT01033123	1			1									1
NCT01033292	2009	0	2	A Single-Arm Study Evaluating Carboplatin/Gemcitabine in Combination With BSI-201 in Patients With Platinum-Resistant Recurrent Ovarian Cancer	Completed	Drug: BSI-201	To evaluate the objective response rate (ORR) of gemcitabine/carboplatin in combination with BSI-201|To determine the nature and degree of toxicity of gemcitabine/carboplatin in combination with BSI-201|To evaluate progression-free survival (PFS) of gemcitabine/carboplatin in combination with BSI-201	Phase 2	43	Allocation: N/A|Intervention Model: Single Group Assignment|Masking: None (Open Label)|Primary Purpose: Treatment	2009-12-01	2012-12-01	2012-12-01	2009-12-16	NA	2016-03-17	https://ClinicalTrials.gov/show/NCT01033292	1			1									1
NCT01037790	2009	1	2	Phase II Trial of the Cyclin-Dependent Kinase Inhibitor PD 0332991 in Patients With Cancer	Completed	Drug: PD-0332991	Response Rates	Phase 2	304	Allocation: Non-Randomized|Intervention Model: Single Group Assignment|Masking: None (Open Label)|Primary Purpose: Treatment	2009-10-01	2019-10-01	2019-10-01	2009-12-23	2021-03-11	2021-03-11	https://ClinicalTrials.gov/show/NCT01037790	1											1
NCT01041235	2009	0	1	Safety Study of a Liposomal Docetaxel Formulation in Patients With Solid Tumors Who Have Failed Previous Therapies	Completed	Drug: ATI-1123 (active drug = docetaxel)	To determine the (MTD) and (DLTs) of ATI-1123 administered every 3 weeks, over a range of doses in patients with advanced solid tumors.|To establish the dose recommended for future phase II studies with ATI-1123.|To establish the pharmacokinetics of intravenously administered ATI-1123.|To observe patients for any evidence of antitumor activity of ATI-1123 by objective radiographic assessment.	Phase 1	29	Allocation: Non-Randomized|Intervention Model: Single Group Assignment|Masking: None (Open Label)|Primary Purpose: Treatment	2009-12-01	2011-10-01	2011-12-01	2009-12-31	NA	2012-09-06	https://ClinicalTrials.gov/show/NCT01041235		1
NCT01079832	2009	1	2	Stereotactic Radiosurgery Using CyberKnife in Treating Women With Advanced or Recurrent Gynecological Malignancies	Completed	Radiation: stereotactic radiosurgery|Procedure: quality-of-life assessment	Acute Toxicity Rate|Disease-free Survival|Median Overall Survival|Quality of Life|Clinical Response Rate	Phase 2	50	Allocation: N/A|Intervention Model: Single Group Assignment|Masking: None (Open Label)|Primary Purpose: Treatment	2009-05-01	2012-05-01	2012-05-01	2010-03-03	2013-11-28	2013-11-28	https://ClinicalTrials.gov/show/NCT01079832																			1
NCT01111903	2009	0	2	A 2 Stage Trial of Lenalidomide (REV) in Asymptomatic Ovarian Cancer Patients With Increasing CA 125 in Late Relapse	Completed	Drug: Lenalidomide	Efficacy of lenalidomide as single agent, then DMT of lenalidomise with carboplatin and pegylated liposomal doxorubicin|Safety profile of lenalidomide as single agent, then in combination	Phase 1|Phase 2	67	Allocation: N/A|Intervention Model: Single Group Assignment|Masking: None (Open Label)|Primary Purpose: Treatment	2009-05-01	2014-12-01	2014-12-01	2010-04-28	NA	2016-03-17	https://ClinicalTrials.gov/show/NCT01111903	1		1		1									1
NCT01121640	2009	0	0	A Trial Using Novel Markers to Predict Malignancy in Elevated-Risk Women	Completed	Procedure: CA125 assay on Abbott Architect i1000SR platform|Procedure: HE4 assay on Architect i1000SR platform|Procedure: Transvaginal Ultrasound	Positive predictive value of each of the two screening protocols|Screening compliance|Cancer related distress and health related quality of life	Not Applicable	854	Allocation: Randomized|Intervention Model: Parallel Assignment|Masking: None (Open Label)|Primary Purpose: Screening	2009-11-01	2015-05-07	2015-05-07	2010-05-12	NA	2018-12-13	https://ClinicalTrials.gov/show/NCT01121640																			1
NCT01170299	2009	0	0	Low-Fiber Diet or High-Fiber Diet in Preventing Bowel Side Effects in Patients Undergoing Radiation Therapy for Gynecological Cancer, Bladder Cancer, Colorectal Cancer, or Anal Cancer	Completed	Dietary Supplement: dietary intervention|Other: laboratory biomarker analysis|Procedure: gastrointestinal complications management/prevention|Procedure: management of therapy complications|Radiation: selective external radiation therapy	Change in IBDQ-B (Inflammatory Bowel Disease Questionnaire - Bowel Subset) score between baseline (i.e., Day 1 of radiotherapy treatment) and the nadir score during treatment|Incidence of toxicity, defined using the Bristol Stool Chart|Costs for symptom management	Not Applicable	177	Allocation: Randomized|Masking: None (Open Label)|Primary Purpose: Supportive Care	2009-10-01	2012-12-01	2014-01-01	2010-07-27	NA	2016-11-01	https://ClinicalTrials.gov/show/NCT01170299																			1	1		1
NCT01276548	2009	0	2	A Trial to Evaluate Efficacy and Safety of the Combination Therapy of Genexol庐-PM Plus Carboplatin庐 Compared to Genexol庐 Plus Carboplatin庐 as a Firstline Treatment in Subjects With Ovarian Cancer	Completed	Drug: Genexol庐-PM 260mg/m2 plus Carboplatin 5 AUC|Drug: Genexol庐 175mg/m2 plus Carboplatin 5 AUC	To evaluate the efficacy of Genexol庐-PM plus Carboplatin versus Genexol庐 plus Carboplatin in subjects with ovarian cancer based on Composite Response Rate|Overall Survival|Progression Free Survival|Time to Progression	Phase 2	102	Allocation: Randomized|Intervention Model: Parallel Assignment|Masking: None (Open Label)|Primary Purpose: Treatment	2009-10-01	2012-05-01	2012-09-01	2011-01-13	NA	2017-05-09	https://ClinicalTrials.gov/show/NCT01276548	1
NCT01346761	2009	0	0	Risk Education and Assessment for Cancer Heredity	Completed	Behavioral: Telephone Genetic Counseling|Behavioral: In-Person Genetic Counseling	Determine the non-inferiority/equivalency of telephone genetic counseling to standard in-person genetic counseling|Determine the feasibility of the intervention	Not Applicable	1012	Allocation: Randomized|Intervention Model: Parallel Assignment|Masking: Single (Outcomes Assessor)|Primary Purpose: Health Services Research	2009-08-01	2012-09-01	2012-12-01	2011-05-03	NA	2016-04-14	https://ClinicalTrials.gov/show/NCT01346761																	1
NCT01669226	2009	0	2	First-line Intraperitoneal Cisplatin and Etoposide Chemotherapy for Ovarian Cancer	Completed	Drug: PEip (weekly) and TCiv|Drug: TCiv	12-month disease non-progression rate|Progression-free survival|Completion rate of intraperitoneal chemotherapy.|Quality of life assessments|Overall Survival|adverse effects	Phase 2	215	Allocation: Randomized|Intervention Model: Parallel Assignment|Masking: None (Open Label)|Primary Purpose: Treatment	2009-04-01	2015-09-01	2016-07-01	2012-08-20	NA	2016-12-19	https://ClinicalTrials.gov/show/NCT01669226	1	1	1
NCT01673217	2009	0	1	Decitabine, Vaccine Therapy, and Pegylated Liposomal Doxorubicin Hydrochloride in Treating Patients With Recurrent Ovarian Epithelial Cancer, Fallopian Tube Cancer, or Peritoneal Cancer	Completed	Drug: decitabine|Biological: NY-ESO-1 peptide vaccine|Drug: pegylated liposomal doxorubicin hydrochloride|Biological: sargramostim|Biological: incomplete Freund's adjuvant|Other: immunohistochemistry staining method|Other: liquid chromatography|Other: mass spectrometry|Genetic: reverse transcriptase-polymerase chain reaction|Other: laboratory biomarker analysis|Genetic: DNA methylation analysis|O…	Toxicity as assessed by National Cancer Institute (NCI) Common Terminology Criteria for Adverse Events (CTCAE) v3.0|NY-ESO-1 specific cellular and humoral immunity as assessed by NY-ESO-1-specific CD8+ and CD4+ T cells and antibodies and frequency of CD4+ CD25+ FOXP3+ regulatory T cells|NY-ESO-l expression using Q-RT-PCR and IHC|Time to progression|NY-ESO-l promoter DNA methylation using pyrosequ…	Phase 1	18	Allocation: N/A|Intervention Model: Single Group Assignment|Masking: None (Open Label)|Primary Purpose: Treatment	2009-04-01	2011-10-01	2013-06-01	2012-08-27	NA	2022-08-01	https://ClinicalTrials.gov/show/NCT01673217			1	1	1	1
NCT01806350	2009	0	0	Pelvic Floor Muscle Training in Treating Urinary Incontinence in Gynecologic Cancer Survivors	Completed	Other: questionnaire administration|Procedure: standard follow-up care|Other: educational intervention	Improvement in the Patient Global Impression of Improvement (PGI-I) rating|Changes in the Incontinence Severity Index (ISI) score|Changes in Urinary Distress Inventory (UDI)|Changes in Incontinence Impact Questionnaire (IIQ), which measures the impact of urinary incontinence on quality of life	Not Applicable	40	Allocation: Randomized|Intervention Model: Parallel Assignment|Masking: None (Open Label)|Primary Purpose: Supportive Care	2009-11-01	2012-09-01	2012-09-01	2013-03-07	NA	2013-03-07	https://ClinicalTrials.gov/show/NCT01806350																			1			1
NCT02107066	2009	0	3	Women's Activity and Lifestyle Study in Connecticut	Completed	Behavioral: Exercise	Change from Baseline in Functional Assessment of Cancer Therapy-Ovarian (FACT-O)|Change from Baseline in Functional Assessment of Cancer Therapy-Fatigue (FACT-F)|Change from Baseline in Short Form 36 (SF-36)	Phase 3	144	Allocation: Randomized|Intervention Model: Parallel Assignment|Masking: Single (Outcomes Assessor)|Primary Purpose: Prevention	2009-05-01	2013-06-01	2013-06-01	2014-04-08	NA	2018-04-20	https://ClinicalTrials.gov/show/NCT02107066																	1
NCT02311907	2009	1	3	Glutathione in Preventing Peripheral Neuropathy Caused by Paclitaxel and Carboplatin in Patients With Ovarian Cancer, Fallopian Tube Cancer, and/or Primary Peritoneal Cancer	Completed	Drug: Carboplatin|Drug: Glutathione|Other: Laboratory Biomarker Analysis|Drug: Paclitaxel|Other: Placebo|Other: Quality-of-Life Assessment	Paclitaxel/Carboplatin (PC) Induced Peripheral Neuropathy as Assessed by EORTC QLQ-CIPN20 (European Organization for Research and Treatment of Cancer (EORTC), Quality of Life (QLQ), Chemotherapy Induced Peripheral Neuropathy 20 (CIPN20)).|Recurrence-free Survival (for Patients Without Clinical Evidence of Disease)|Change in Patient Reported Quality of Life as Assessed by Functional Assessment of …	Phase 3	195	Allocation: Randomized|Intervention Model: Parallel Assignment|Masking: Triple (Participant, Care Provider, Investigator)|Primary Purpose: Supportive Care	2009-12-01	2012-08-01	2012-08-01	2014-12-09	2017-02-23	2017-02-23	https://ClinicalTrials.gov/show/NCT02311907	1	1
NCT00964756	2009	0	1	A Study of an Infectivity Enhanced Suicide Gene Expressing Adenovirus for Ovarian Cancer in Patients With Recurrent Ovarian and Other Selected Gynecologic Cancers	Completed	Genetic: Ad5.SSTR/TK.RGD|Drug: Ganciclovir (GCV)	Evaluation for toxicity|Molecular Studies for evaluation of gene transfer and generation of wild type adenovirus, viral shedding and clinical efficacy	Phase 1	11	Allocation: N/A|Intervention Model: Single Group Assignment|Masking: None (Open Label)|Primary Purpose: Treatment	2009-08-01	2010-12-01	2012-04-01	2009-08-25	NA	2013-02-13	https://ClinicalTrials.gov/show/NCT00964756
[truncated: 747 more rows]
